# Supplementary material for: Functional study of ZmHDZ4 in maize (Zea mays) seedlings under drought stress
Source: BMC Plant Biol. 2024 Dec 19;24:1209. doi: 10.1186/s12870-024-05951-3 (PMC11656746; doi:10.1186/s12870-024-05951-3)
Supplement: Supplementary file 1 — Supplementary Material 1 [file 12870_2024_5951_MOESM1_ESM.xlsx]

## Sheet: List
Supplementary table list
Table S1. Sequences of Primer and Probe for molecular identification
Table S2. The summary of reads analysis from DAP-Seq data
Table S3. Binding peaks of ZmHDZ4

## Sheet: Table S1
Table S1. Sequences of Primer and Probe for molecular identification
Experiment	Primer name	Sequence
ZmHDZ4-OE	ZmHDZ4-OE-F	TTGCAGGTATTTGGATCCATGGACAGGCCAGATCAC
	ZmHDZ4-OE-R	TAGACTCACCTAGGATCCTCAGGCCACCGCATTCCA
DAP	Halo-HDZ4-F	AGCGATAAGGCGATCGCCATGGACAGGCCAGATCAC
	Halo-HDZ4-R	GCCCGAATTCGTTTAAACTCAGGCCACCGCATTCCA
Subcellular localization	ZmHDZ4-GFP-F	CGGGGGACGAGCTCGGTACCATGGACAGGCCAGATCAC
	ZmHDZ4-GFP-R	GCCCTTGCTCACCATGTCGACGGCCACCGCATTCCACTC
Transcriptional activity analysis	ZmHDZ4-KT-F	CATGGCCATGGAGGCCGAATTCATGGACAGGCCAGATCAC
	ZmHDZ4-KT-R	CCGCTGCAGGTCGACGGATCCTCAGGCCACCGCATTCCA
	ZmHDZ4-GAL4-F	CCGTCTAGAACTAGTGGATCCATGGACAGGCCAGATCAC
	ZmHDZ4-GAL4-R	GATAAGCTTGATATCGAATTCGGCCACCGCATTCCACTC
RT-qPCR	18S-F	CCTGCGGCTTAATTGACTC
	18S-R	GTTAGCAGGCTGAGGTCTCG
	ZmHDZ4-F	ACTCAGTTGAGCGAGCTAAG
	ZmHDZ4-R	CGTTCCTCTTGTCGTCCTC
	ZmMFS2-F	CGAATAGTCCTGTCGCAGATAAG
	ZmMFS2-R	CCATGCAAGGAACCAGAAGA
	Zmgpm573-F	AGCATCTCCCTCCATTGTTC
	Zmgpm573-R	GCGACGACCATCTCAGTATAAA
	Zmphd9-F	ATATTGGGTGGCCTCATACTTC
	Zmphd9-R	ACTAAACGGACAACCCGTATTC
Dual-LUC	ZmMFS2-F	TAGGGCGAATTGGGTACCGCAAGGACTGGACTGAGA
	ZmMFS2-R	GAGGGGGGGCCCGGTACCGAGCTGTTAGAGTTCGGT
	Zmgpm573-F	TAGGGCGAATTGGGTACCTTCAGCGAAACGGGTGTG
	Zmgpm573-R	GAGGGGGGGCCCGGTACCCATGAACAGGAGCCATCT
	Zmphd9-F	TAGGGCGAATTGGGTACCCGGCGAGCAGACTCATAACA
	Zmphd9-R	GAGGGGGGGCCCGGTACCCGCTATTTTATCGCAATGTCCCA
EMSA	ZmHDZ4-GST-F	GATCTGGTTCCGCGTGGATCCGCCGCCGTCCTCGTTTT
	ZmHDZ4-GST-R	TCAGTCAGTCACGATGCGGCCGCAGCCATCGTCTCGCGG
	Motif1-F	AGCAGCGTTGCAATAATCATTCTGGGCACCTTGACC
	Motif1-R	GGTCAAGGTGCCCAGAATGATTATTGCAACGCTGCT
	Motif2-F	AGCAGCGTTGC AATCGCATTATCTGGGCACCTTGACC
	Motif2-R	GGTCAAGGTGCCCAGATAATGCGATTGCAACGCTGCT
	Mutant-F	AGCAGCGTTGCAATAAAAAAAATCTGGGCACCTTGACC
	Mutant-R	GGTCAAGGTGCCCAGATTTTTTTTATTGCAACGCTGCT

## Sheet: Table S2
Table S2. The summary of reads analysis from DAP-Seq data
Sample	Raw reads	Clean reads	Uniquely mapping rate(%)	Overall mapping rate(%)
ZmHDZ4-I	32083093	31922229	0.9062	0.9939
ZmHDZ4-II	33957107	33791982	0.8969	0.9937
Input	61838993	61302271	0.8278	0.9913

## Sheet: Table S3
Table S3. Binding peaks of ZmHDZ4
geneId	V4	seqnames	annotation	transcriptId	distanceToTSS
Zm00001d027248	B99_29_peak_34	1	Promoter (2-3kb)	transcript:Zm00001d027248_T001	2376
Zm00001d027254	B99_29_peak_40	1	Promoter (2-3kb)	transcript:Zm00001d027254_T001	2600
Zm00001d027437	B99_29_peak_363	1	Promoter (2-3kb)	transcript:Zm00001d027437_T001	-2359
Zm00001d027646	B99_29_peak_681	1	Promoter (2-3kb)	transcript:Zm00001d027646_T001	-2396
Zm00001d027919	B99_29_peak_1181	1	Promoter (2-3kb)	transcript:Zm00001d027919_T002	2152
Zm00001d027963	B99_29_peak_1230	1	Promoter (2-3kb)	transcript:Zm00001d027963_T001	2048
Zm00001d028010	B99_29_peak_1360	1	Promoter (2-3kb)	transcript:Zm00001d028010_T002	2087
Zm00001d028024	B99_29_peak_1397	1	Promoter (2-3kb)	transcript:Zm00001d028024_T001	2176
Zm00001d028040	B99_29_peak_1433	1	Promoter (2-3kb)	transcript:Zm00001d028040_T004	2697
Zm00001d028170	B99_29_peak_1685	1	Promoter (2-3kb)	transcript:Zm00001d028170_T001	2683
Zm00001d028198	B99_29_peak_1744	1	Promoter (2-3kb)	transcript:Zm00001d028198_T001	2745
Zm00001d028212	B99_29_peak_1782	1	Promoter (2-3kb)	transcript:Zm00001d028212_T003	2797
Zm00001d028340	B99_29_peak_2107	1	Promoter (2-3kb)	transcript:Zm00001d028340_T001	2189
Zm00001d028404	B99_29_peak_2242	1	Promoter (2-3kb)	transcript:Zm00001d028404_T001	2179
Zm00001d028427	B99_29_peak_2311	1	Promoter (2-3kb)	transcript:Zm00001d028427_T001	-2055
Zm00001d028436	B99_29_peak_2335	1	Promoter (2-3kb)	transcript:Zm00001d028436_T001	-2372
Zm00001d028484	B99_29_peak_2434	1	Promoter (2-3kb)	transcript:Zm00001d028484_T002	-2272
Zm00001d028591	B99_29_peak_2645	1	Promoter (2-3kb)	transcript:Zm00001d028591_T001	2589
Zm00001d028627	B99_29_peak_2740	1	Promoter (2-3kb)	transcript:Zm00001d028627_T003	-2237
Zm00001d028676	B99_29_peak_2829	1	Promoter (2-3kb)	transcript:Zm00001d028676_T001	-2079
Zm00001d028737	B99_29_peak_2955	1	Promoter (2-3kb)	transcript:Zm00001d028737_T001	-2107
Zm00001d028861	B99_29_peak_3218	1	Promoter (2-3kb)	transcript:Zm00001d028861_T001	2341
Zm00001d028989	B99_29_peak_3527	1	Promoter (2-3kb)	transcript:Zm00001d028989_T001	2359
Zm00001d029067	B99_29_peak_3723	1	Promoter (2-3kb)	transcript:Zm00001d029067_T001	-2887
Zm00001d029155	B99_29_peak_3936	1	Promoter (2-3kb)	transcript:Zm00001d029155_T001	-2606
Zm00001d029160	B99_29_peak_3947	1	Promoter (2-3kb)	transcript:Zm00001d029160_T001	2319
Zm00001d029164	B99_29_peak_3953	1	Promoter (2-3kb)	transcript:Zm00001d029164_T001	2078
Zm00001d029377	B99_29_peak_4386	1	Promoter (2-3kb)	transcript:Zm00001d029377_T002	2608
Zm00001d029545	B99_29_peak_4835	1	Promoter (2-3kb)	transcript:Zm00001d029545_T003	2764
Zm00001d029950	B99_29_peak_6194	1	Promoter (2-3kb)	transcript:Zm00001d029950_T001	-2033
Zm00001d029959	B99_29_peak_6211	1	Promoter (2-3kb)	transcript:Zm00001d029959_T001	2550
Zm00001d029995	B99_29_peak_6320	1	Promoter (2-3kb)	transcript:Zm00001d029995_T001	2102
Zm00001d030162	B99_29_peak_7050	1	Promoter (2-3kb)	transcript:Zm00001d030162_T001	2651
Zm00001d030338	B99_29_peak_8065	1	Promoter (2-3kb)	transcript:Zm00001d030338_T001	-2352
Zm00001d030459	B99_29_peak_8861	1	Promoter (2-3kb)	transcript:Zm00001d030459_T001	2526
Zm00001d030470	B99_29_peak_8916	1	Promoter (2-3kb)	transcript:Zm00001d030470_T001	-2257
Zm00001d030566	B99_29_peak_9561	1	Promoter (2-3kb)	transcript:Zm00001d030566_T001	2432
Zm00001d030870	B99_29_peak_10891	1	Promoter (2-3kb)	transcript:Zm00001d030870_T001	2496
Zm00001d031003	B99_29_peak_11489	1	Promoter (2-3kb)	transcript:Zm00001d031003_T001	2932
Zm00001d031026	B99_29_peak_11575	1	Promoter (2-3kb)	transcript:Zm00001d031026_T003	-2249
Zm00001d031362	B99_29_peak_12441	1	Promoter (2-3kb)	transcript:Zm00001d031362_T001	2038
Zm00001d031426	B99_29_peak_12575	1	Promoter (2-3kb)	transcript:Zm00001d031426_T001	2826
Zm00001d031550	B99_29_peak_12861	1	Promoter (2-3kb)	transcript:Zm00001d031550_T001	2868
Zm00001d031578	B99_29_peak_12936	1	Promoter (2-3kb)	transcript:Zm00001d031578_T001	-2420
Zm00001d031672	B99_29_peak_13113	1	Promoter (2-3kb)	transcript:Zm00001d031672_T001	-2147
Zm00001d031699	B99_29_peak_13160	1	Promoter (2-3kb)	transcript:Zm00001d031699_T001	-2296
Zm00001d031733	B99_29_peak_13233	1	Promoter (2-3kb)	transcript:Zm00001d031733_T001	2090
Zm00001d031778	B99_29_peak_13328	1	Promoter (2-3kb)	transcript:Zm00001d031778_T001	-2954
Zm00001d031866	B99_29_peak_13525	1	Promoter (2-3kb)	transcript:Zm00001d031866_T001	2562
Zm00001d031923	B99_29_peak_13659	1	Promoter (2-3kb)	transcript:Zm00001d031923_T001	2383
Zm00001d031996	B99_29_peak_13816	1	Promoter (2-3kb)	transcript:Zm00001d031996_T003	2455
Zm00001d032107	B99_29_peak_14065	1	Promoter (2-3kb)	transcript:Zm00001d032107_T001	2602
Zm00001d032275	B99_29_peak_14521	1	Promoter (2-3kb)	transcript:Zm00001d032275_T001	2854
Zm00001d032295	B99_29_peak_14583	1	Promoter (2-3kb)	transcript:Zm00001d032295_T001	2229
Zm00001d032307	B99_29_peak_14631	1	Promoter (2-3kb)	transcript:Zm00001d032307_T001	-2395
Zm00001d032347	B99_29_peak_14765	1	Promoter (2-3kb)	transcript:Zm00001d032347_T001	2867
Zm00001d032391	B99_29_peak_14920	1	Promoter (2-3kb)	transcript:Zm00001d032391_T002	-2543
Zm00001d032418	B99_29_peak_14969	1	Promoter (2-3kb)	transcript:Zm00001d032418_T001	2243
Zm00001d032435	B99_29_peak_14992	1	Promoter (2-3kb)	transcript:Zm00001d032435_T002	-2342
Zm00001d032451	B99_29_peak_15025	1	Promoter (2-3kb)	transcript:Zm00001d032451_T001	-2889
Zm00001d032577	B99_29_peak_15266	1	Promoter (2-3kb)	transcript:Zm00001d032577_T001	2479
Zm00001d032589	B99_29_peak_15302	1	Promoter (2-3kb)	transcript:Zm00001d032589_T001	2663
Zm00001d032629	B99_29_peak_15373	1	Promoter (2-3kb)	transcript:Zm00001d032629_T001	-2174
Zm00001d032643	B99_29_peak_15399	1	Promoter (2-3kb)	transcript:Zm00001d032643_T001	-2584
Zm00001d032674	B99_29_peak_15468	1	Promoter (2-3kb)	transcript:Zm00001d032674_T001	2910
Zm00001d032878	B99_29_peak_16008	1	Promoter (2-3kb)	transcript:Zm00001d032878_T001	2250
Zm00001d032946	B99_29_peak_16200	1	Promoter (2-3kb)	transcript:Zm00001d032946_T001	-2793
Zm00001d033021	B99_29_peak_16409	1	Promoter (2-3kb)	transcript:Zm00001d033021_T001	-2302
Zm00001d033026	B99_29_peak_16426	1	Promoter (2-3kb)	transcript:Zm00001d033026_T001	-2127
Zm00001d033064	B99_29_peak_16557	1	Promoter (2-3kb)	transcript:Zm00001d033064_T001	-2637
Zm00001d033101	B99_29_peak_16621	1	Promoter (2-3kb)	transcript:Zm00001d033101_T002	-2090
Zm00001d033121	B99_29_peak_16673	1	Promoter (2-3kb)	transcript:Zm00001d033121_T001	2251
Zm00001d033126	B99_29_peak_16688	1	Promoter (2-3kb)	transcript:Zm00001d033126_T001	2102
Zm00001d033135	B99_29_peak_16717	1	Promoter (2-3kb)	transcript:Zm00001d033135_T001	-2889
Zm00001d033236	B99_29_peak_16891	1	Promoter (2-3kb)	transcript:Zm00001d033236_T001	-2421
Zm00001d033326	B99_29_peak_17106	1	Promoter (2-3kb)	transcript:Zm00001d033326_T001	2835
Zm00001d033382	B99_29_peak_17226	1	Promoter (2-3kb)	transcript:Zm00001d033382_T001	2985
Zm00001d033551	B99_29_peak_17593	1	Promoter (2-3kb)	transcript:Zm00001d033551_T047	-2766
Zm00001d033647	B99_29_peak_17758	1	Promoter (2-3kb)	transcript:Zm00001d033647_T009	2470
Zm00001d033685	B99_29_peak_17852	1	Promoter (2-3kb)	transcript:Zm00001d033685_T001	-2168
Zm00001d033719	B99_29_peak_17936	1	Promoter (2-3kb)	transcript:Zm00001d033719_T001	-2199
Zm00001d033769	B99_29_peak_17997	1	Promoter (2-3kb)	transcript:Zm00001d033769_T001	-2664
Zm00001d033786	B99_29_peak_18038	1	Promoter (2-3kb)	transcript:Zm00001d033786_T001	-2243
Zm00001d033886	B99_29_peak_18285	1	Promoter (2-3kb)	transcript:Zm00001d033886_T004	2342
Zm00001d034030	B99_29_peak_18557	1	Promoter (2-3kb)	transcript:Zm00001d034030_T021	2078
Zm00001d034051	B99_29_peak_18623	1	Promoter (2-3kb)	transcript:Zm00001d034051_T003	-2501
Zm00001d034083	B99_29_peak_18692	1	Promoter (2-3kb)	transcript:Zm00001d034083_T001	2895
Zm00001d034148	B99_29_peak_18791	1	Promoter (2-3kb)	transcript:Zm00001d034148_T001	2437
Zm00001d034183	B99_29_peak_18863	1	Promoter (2-3kb)	transcript:Zm00001d034183_T007	2295
Zm00001d034239	B99_29_peak_18976	1	Promoter (2-3kb)	transcript:Zm00001d034239_T001	2800
Zm00001d034671	B99_29_peak_19688	1	Promoter (2-3kb)	transcript:Zm00001d034671_T001	-2553
Zm00001d034727	B99_29_peak_19759	1	Promoter (2-3kb)	transcript:Zm00001d034727_T006	2654
Zm00001d034800	B99_29_peak_19856	1	Promoter (2-3kb)	transcript:Zm00001d034800_T001	2672
Zm00001d034883	B99_29_peak_19976	1	Promoter (2-3kb)	transcript:Zm00001d034883_T001	-2163
Zm00001d023239	B99_29_peak_20204	10	Promoter (2-3kb)	transcript:Zm00001d023239_T001	2246
Zm00001d023266	B99_29_peak_20232	10	Promoter (2-3kb)	transcript:Zm00001d023266_T001	-2796
Zm00001d023378	B99_29_peak_20414	10	Promoter (2-3kb)	transcript:Zm00001d023378_T002	2941
Zm00001d023473	B99_29_peak_20570	10	Promoter (2-3kb)	transcript:Zm00001d023473_T001	-2775
Zm00001d023717	B99_29_peak_21244	10	Promoter (2-3kb)	transcript:Zm00001d023717_T001	2576
Zm00001d023724	B99_29_peak_21286	10	Promoter (2-3kb)	transcript:Zm00001d023724_T005	-2349
Zm00001d023756	B99_29_peak_21392	10	Promoter (2-3kb)	transcript:Zm00001d023756_T007	2200
Zm00001d023757	B99_29_peak_21393	10	Promoter (2-3kb)	transcript:Zm00001d023757_T001	2696
Zm00001d023775	B99_29_peak_21454	10	Promoter (2-3kb)	transcript:Zm00001d023775_T001	-2133
Zm00001d023817	B99_29_peak_21678	10	Promoter (2-3kb)	transcript:Zm00001d023817_T008	-2037
Zm00001d023990	B99_29_peak_22509	10	Promoter (2-3kb)	transcript:Zm00001d023990_T001	-2356
Zm00001d024005	B99_29_peak_22605	10	Promoter (2-3kb)	transcript:Zm00001d024005_T002	2762
Zm00001d024410	B99_29_peak_24923	10	Promoter (2-3kb)	transcript:Zm00001d024410_T001	2202
Zm00001d024517	B99_29_peak_25329	10	Promoter (2-3kb)	transcript:Zm00001d024517_T001	2282
Zm00001d024560	B99_29_peak_25512	10	Promoter (2-3kb)	transcript:Zm00001d024560_T013	2078
Zm00001d024620	B99_29_peak_25666	10	Promoter (2-3kb)	transcript:Zm00001d024620_T001	-2860
Zm00001d024756	B99_29_peak_26016	10	Promoter (2-3kb)	transcript:Zm00001d024756_T005	-2287
Zm00001d024807	B99_29_peak_26159	10	Promoter (2-3kb)	transcript:Zm00001d024807_T001	-2831
Zm00001d024847	B99_29_peak_26282	10	Promoter (2-3kb)	transcript:Zm00001d024847_T001	-2420
Zm00001d024907	B99_29_peak_26534	10	Promoter (2-3kb)	transcript:Zm00001d024907_T001	-2736
Zm00001d024909	B99_29_peak_26549	10	Promoter (2-3kb)	transcript:Zm00001d024909_T001	2317
Zm00001d024919	B99_29_peak_26584	10	Promoter (2-3kb)	transcript:Zm00001d024919_T001	2036
Zm00001d025130	B99_29_peak_27349	10	Promoter (2-3kb)	transcript:Zm00001d025130_T003	-2646
Zm00001d025221	B99_29_peak_27596	10	Promoter (2-3kb)	transcript:Zm00001d025221_T001	-2769
Zm00001d025275	B99_29_peak_27741	10	Promoter (2-3kb)	transcript:Zm00001d025275_T001	2763
Zm00001d025325	B99_29_peak_27890	10	Promoter (2-3kb)	transcript:Zm00001d025325_T003	-2101
Zm00001d025339	B99_29_peak_27925	10	Promoter (2-3kb)	transcript:Zm00001d025339_T004	-2836
Zm00001d025379	B99_29_peak_28061	10	Promoter (2-3kb)	transcript:Zm00001d025379_T001	-2901
Zm00001d025397	B99_29_peak_28108	10	Promoter (2-3kb)	transcript:Zm00001d025397_T004	-2360
Zm00001d025455	B99_29_peak_28258	10	Promoter (2-3kb)	transcript:Zm00001d025455_T001	2103
Zm00001d025493	B99_29_peak_28342	10	Promoter (2-3kb)	transcript:Zm00001d025493_T001	-2477
Zm00001d025556	B99_29_peak_28437	10	Promoter (2-3kb)	transcript:Zm00001d025556_T001	2157
Zm00001d025564	B99_29_peak_28450	10	Promoter (2-3kb)	transcript:Zm00001d025564_T001	2178
Zm00001d025718	B99_29_peak_28749	10	Promoter (2-3kb)	transcript:Zm00001d025718_T001	-2915
Zm00001d025778	B99_29_peak_28856	10	Promoter (2-3kb)	transcript:Zm00001d025778_T001	-2924
Zm00001d025884	B99_29_peak_29083	10	Promoter (2-3kb)	transcript:Zm00001d025884_T001	2768
Zm00001d025927	B99_29_peak_29159	10	Promoter (2-3kb)	transcript:Zm00001d025927_T001	2094
Zm00001d025985	B99_29_peak_29253	10	Promoter (2-3kb)	transcript:Zm00001d025985_T001	-2503
Zm00001d026111	B99_29_peak_29447	10	Promoter (2-3kb)	transcript:Zm00001d026111_T001	-2427
Zm00001d026362	B99_29_peak_29781	10	Promoter (2-3kb)	transcript:Zm00001d026362_T004	-2290
Zm00001d026544	B99_29_peak_30027	10	Promoter (2-3kb)	transcript:Zm00001d026544_T001	2841
Zm00001d026569	B99_29_peak_30046	10	Promoter (2-3kb)	transcript:Zm00001d026569_T001	-2619
Zm00001d026679	B99_29_peak_30156	10	Promoter (2-3kb)	transcript:Zm00001d026679_T001	2333
Zm00001d002167	B99_29_peak_30712	2	Promoter (2-3kb)	transcript:Zm00001d002167_T001	-2120
Zm00001d002272	B99_29_peak_30844	2	Promoter (2-3kb)	transcript:Zm00001d002272_T001	2334
Zm00001d002280	B99_29_peak_30860	2	Promoter (2-3kb)	transcript:Zm00001d002280_T001	-2376
Zm00001d002292	B99_29_peak_30878	2	Promoter (2-3kb)	transcript:Zm00001d002292_T001	2099
Zm00001d002305	B99_29_peak_30888	2	Promoter (2-3kb)	transcript:Zm00001d002305_T001	-2357
Zm00001d002308	B99_29_peak_30903	2	Promoter (2-3kb)	transcript:Zm00001d002308_T001	-2085
Zm00001d002309	B99_29_peak_30906	2	Promoter (2-3kb)	transcript:Zm00001d002309_T001	-2032
Zm00001d002328	B99_29_peak_30928	2	Promoter (2-3kb)	transcript:Zm00001d002328_T001	2650
Zm00001d002352	B99_29_peak_30947	2	Promoter (2-3kb)	transcript:Zm00001d002352_T001	-2069
Zm00001d002505	B99_29_peak_31148	2	Promoter (2-3kb)	transcript:Zm00001d002505_T001	2315
Zm00001d002509	B99_29_peak_31158	2	Promoter (2-3kb)	transcript:Zm00001d002509_T001	-2582
Zm00001d002665	B99_29_peak_31391	2	Promoter (2-3kb)	transcript:Zm00001d002665_T001	2051
Zm00001d002703	B99_29_peak_31457	2	Promoter (2-3kb)	transcript:Zm00001d002703_T001	-2169
Zm00001d002819	B99_29_peak_31681	2	Promoter (2-3kb)	transcript:Zm00001d002819_T002	2947
Zm00001d002902	B99_29_peak_31858	2	Promoter (2-3kb)	transcript:Zm00001d002902_T001	2030
Zm00001d002992	B99_29_peak_32035	2	Promoter (2-3kb)	transcript:Zm00001d002992_T001	-2007
Zm00001d003203	B99_29_peak_32434	2	Promoter (2-3kb)	transcript:Zm00001d003203_T013	2448
Zm00001d003252	B99_29_peak_32565	2	Promoter (2-3kb)	transcript:Zm00001d003252_T001	2940
Zm00001d003265	B99_29_peak_32593	2	Promoter (2-3kb)	transcript:Zm00001d003265_T001	-2601
Zm00001d003369	B99_29_peak_32792	2	Promoter (2-3kb)	transcript:Zm00001d003369_T004	2489
Zm00001d003415	B99_29_peak_32925	2	Promoter (2-3kb)	transcript:Zm00001d003415_T002	-2016
Zm00001d003636	B99_29_peak_33430	2	Promoter (2-3kb)	transcript:Zm00001d003636_T001	2500
Zm00001d003864	B99_29_peak_34214	2	Promoter (2-3kb)	transcript:Zm00001d003864_T001	-2372
Zm00001d003934	B99_29_peak_34668	2	Promoter (2-3kb)	transcript:Zm00001d003934_T001	2582
Zm00001d004065	B99_29_peak_35329	2	Promoter (2-3kb)	transcript:Zm00001d004065_T001	2126
Zm00001d004477	B99_29_peak_37858	2	Promoter (2-3kb)	transcript:Zm00001d004477_T001	-2045
Zm00001d004503	B99_29_peak_37930	2	Promoter (2-3kb)	transcript:Zm00001d004503_T001	2611
Zm00001d004589	B99_29_peak_38320	2	Promoter (2-3kb)	transcript:Zm00001d004589_T001	-2835
Zm00001d004621	B99_29_peak_38481	2	Promoter (2-3kb)	transcript:Zm00001d004621_T001	-2625
Zm00001d004788	B99_29_peak_39761	2	Promoter (2-3kb)	transcript:Zm00001d004788_T001	-2827
Zm00001d004793	B99_29_peak_39806	2	Promoter (2-3kb)	transcript:Zm00001d004793_T001	-2661
Zm00001d004829	B99_29_peak_39989	2	Promoter (2-3kb)	transcript:Zm00001d004829_T001	2381
Zm00001d004977	B99_29_peak_40653	2	Promoter (2-3kb)	transcript:Zm00001d004977_T003	2678
Zm00001d005024	B99_29_peak_40823	2	Promoter (2-3kb)	transcript:Zm00001d005024_T001	2452
Zm00001d005105	B99_29_peak_41097	2	Promoter (2-3kb)	transcript:Zm00001d005105_T008	2615
Zm00001d005394	B99_29_peak_42077	2	Promoter (2-3kb)	transcript:Zm00001d005394_T001	2670
Zm00001d005410	B99_29_peak_42134	2	Promoter (2-3kb)	transcript:Zm00001d005410_T001	2409
Zm00001d005449	B99_29_peak_42210	2	Promoter (2-3kb)	transcript:Zm00001d005449_T001	-2574
Zm00001d005453	B99_29_peak_42218	2	Promoter (2-3kb)	transcript:Zm00001d005453_T029	2271
Zm00001d005503	B99_29_peak_42332	2	Promoter (2-3kb)	transcript:Zm00001d005503_T001	-2121
Zm00001d005525	B99_29_peak_42373	2	Promoter (2-3kb)	transcript:Zm00001d005525_T001	-2214
Zm00001d005612	B99_29_peak_42602	2	Promoter (2-3kb)	transcript:Zm00001d005612_T001	-2702
Zm00001d005737	B99_29_peak_42892	2	Promoter (2-3kb)	transcript:Zm00001d005737_T001	2237
Zm00001d005893	B99_29_peak_43264	2	Promoter (2-3kb)	transcript:Zm00001d005893_T001	-2648
Zm00001d005982	B99_29_peak_43394	2	Promoter (2-3kb)	transcript:Zm00001d005982_T001	-2225
Zm00001d005996	B99_29_peak_43404	2	Promoter (2-3kb)	transcript:Zm00001d005996_T001	2580
Zm00001d006056	B99_29_peak_43497	2	Promoter (2-3kb)	transcript:Zm00001d006056_T002	2183
Zm00001d006171	B99_29_peak_43738	2	Promoter (2-3kb)	transcript:Zm00001d006171_T001	-2294
Zm00001d006186	B99_29_peak_43771	2	Promoter (2-3kb)	transcript:Zm00001d006186_T001	2400
Zm00001d006207	B99_29_peak_43821	2	Promoter (2-3kb)	transcript:Zm00001d006207_T001	2995
Zm00001d006241	B99_29_peak_43863	2	Promoter (2-3kb)	transcript:Zm00001d006241_T003	2541
Zm00001d006257	B99_29_peak_43881	2	Promoter (2-3kb)	transcript:Zm00001d006257_T001	-2375
Zm00001d006478	B99_29_peak_44263	2	Promoter (2-3kb)	transcript:Zm00001d006478_T001	2907
Zm00001d006531	B99_29_peak_44328	2	Promoter (2-3kb)	transcript:Zm00001d006531_T001	-2668
Zm00001d006594	B99_29_peak_44421	2	Promoter (2-3kb)	transcript:Zm00001d006594_T001	-2916
Zm00001d006649	B99_29_peak_44497	2	Promoter (2-3kb)	transcript:Zm00001d006649_T001	2867
Zm00001d006720	B99_29_peak_44593	2	Promoter (2-3kb)	transcript:Zm00001d006720_T001	2075
Zm00001d006807	B99_29_peak_44741	2	Promoter (2-3kb)	transcript:Zm00001d006807_T001	2179
Zm00001d006839	B99_29_peak_44796	2	Promoter (2-3kb)	transcript:Zm00001d006839_T001	-2040
Zm00001d006844	B99_29_peak_44809	2	Promoter (2-3kb)	transcript:Zm00001d006844_T001	2459
Zm00001d007016	B99_29_peak_44979	2	Promoter (2-3kb)	transcript:Zm00001d007016_T001	2417
Zm00001d007103	B99_29_peak_45159	2	Promoter (2-3kb)	transcript:Zm00001d007103_T001	-2925
Zm00001d007228	B99_29_peak_45368	2	Promoter (2-3kb)	transcript:Zm00001d007228_T001	-2769
Zm00001d007242	B99_29_peak_45387	2	Promoter (2-3kb)	transcript:Zm00001d007242_T001	-2759
Zm00001d007357	B99_29_peak_45687	2	Promoter (2-3kb)	transcript:Zm00001d007357_T001	-2713
Zm00001d007366	B99_29_peak_45706	2	Promoter (2-3kb)	transcript:Zm00001d007366_T002	2500
Zm00001d007388	B99_29_peak_45768	2	Promoter (2-3kb)	transcript:Zm00001d007388_T022	2323
Zm00001d007417	B99_29_peak_45830	2	Promoter (2-3kb)	transcript:Zm00001d007417_T001	2674
Zm00001d007455	B99_29_peak_45937	2	Promoter (2-3kb)	transcript:Zm00001d007455_T001	-2005
Zm00001d007483	B99_29_peak_45980	2	Promoter (2-3kb)	transcript:Zm00001d007483_T001	2285
Zm00001d007504	B99_29_peak_46044	2	Promoter (2-3kb)	transcript:Zm00001d007504_T001	-2469
Zm00001d007577	B99_29_peak_46172	2	Promoter (2-3kb)	transcript:Zm00001d007577_T002	-2366
Zm00001d007589	B99_29_peak_46214	2	Promoter (2-3kb)	transcript:Zm00001d007589_T001	2279
Zm00001d007602	B99_29_peak_46242	2	Promoter (2-3kb)	transcript:Zm00001d007602_T001	-2597
Zm00001d007650	B99_29_peak_46314	2	Promoter (2-3kb)	transcript:Zm00001d007650_T003	2684
Zm00001d007868	B99_29_peak_46654	2	Promoter (2-3kb)	transcript:Zm00001d007868_T001	2414
Zm00001d007872	B99_29_peak_46664	2	Promoter (2-3kb)	transcript:Zm00001d007872_T001	-2188
Zm00001d039279	B99_29_peak_46971	3	Promoter (2-3kb)	transcript:Zm00001d039279_T001	-2211
Zm00001d039330	B99_29_peak_47037	3	Promoter (2-3kb)	transcript:Zm00001d039330_T001	-2289
Zm00001d039477	B99_29_peak_47259	3	Promoter (2-3kb)	transcript:Zm00001d039477_T002	2326
Zm00001d039502	B99_29_peak_47305	3	Promoter (2-3kb)	transcript:Zm00001d039502_T001	2660
Zm00001d039503	B99_29_peak_47308	3	Promoter (2-3kb)	transcript:Zm00001d039503_T002	2649
Zm00001d039517	B99_29_peak_47331	3	Promoter (2-3kb)	transcript:Zm00001d039517_T004	-2463
Zm00001d039601	B99_29_peak_47474	3	Promoter (2-3kb)	transcript:Zm00001d039601_T001	2321
Zm00001d039639	B99_29_peak_47545	3	Promoter (2-3kb)	transcript:Zm00001d039639_T001	-2519
Zm00001d039664	B99_29_peak_47623	3	Promoter (2-3kb)	transcript:Zm00001d039664_T007	2175
Zm00001d039758	B99_29_peak_47798	3	Promoter (2-3kb)	transcript:Zm00001d039758_T006	2625
Zm00001d039828	B99_29_peak_47920	3	Promoter (2-3kb)	transcript:Zm00001d039828_T001	2556
Zm00001d039872	B99_29_peak_48002	3	Promoter (2-3kb)	transcript:Zm00001d039872_T001	-2767
Zm00001d039952	B99_29_peak_48197	3	Promoter (2-3kb)	transcript:Zm00001d039952_T001	2011
Zm00001d040324	B99_29_peak_49303	3	Promoter (2-3kb)	transcript:Zm00001d040324_T001	-2981
Zm00001d040334	B99_29_peak_49327	3	Promoter (2-3kb)	transcript:Zm00001d040334_T004	2923
Zm00001d040348	B99_29_peak_49367	3	Promoter (2-3kb)	transcript:Zm00001d040348_T001	-2460
Zm00001d040500	B99_29_peak_49945	3	Promoter (2-3kb)	transcript:Zm00001d040500_T001	2675
Zm00001d040584	B99_29_peak_50258	3	Promoter (2-3kb)	transcript:Zm00001d040584_T001	2147
Zm00001d040612	B99_29_peak_50439	3	Promoter (2-3kb)	transcript:Zm00001d040612_T001	-2926
Zm00001d040682	B99_29_peak_50727	3	Promoter (2-3kb)	transcript:Zm00001d040682_T001	2393
Zm00001d041363	B99_29_peak_54568	3	Promoter (2-3kb)	transcript:Zm00001d041363_T001	2143
Zm00001d041510	B99_29_peak_55271	3	Promoter (2-3kb)	transcript:Zm00001d041510_T001	-2268
Zm00001d041569	B99_29_peak_55437	3	Promoter (2-3kb)	transcript:Zm00001d041569_T004	-2072
Zm00001d041690	B99_29_peak_55843	3	Promoter (2-3kb)	transcript:Zm00001d041690_T002	2361
Zm00001d041692	B99_29_peak_55849	3	Promoter (2-3kb)	transcript:Zm00001d041692_T001	-2128
Zm00001d041766	B99_29_peak_56073	3	Promoter (2-3kb)	transcript:Zm00001d041766_T001	-2249
Zm00001d041939	B99_29_peak_56622	3	Promoter (2-3kb)	transcript:Zm00001d041939_T001	-2884
Zm00001d041954	B99_29_peak_56668	3	Promoter (2-3kb)	transcript:Zm00001d041954_T004	-2684
Zm00001d042034	B99_29_peak_56857	3	Promoter (2-3kb)	transcript:Zm00001d042034_T001	-2895
Zm00001d042040	B99_29_peak_56864	3	Promoter (2-3kb)	transcript:Zm00001d042040_T004	2511
Zm00001d042228	B99_29_peak_57389	3	Promoter (2-3kb)	transcript:Zm00001d042228_T001	2136
Zm00001d042324	B99_29_peak_57641	3	Promoter (2-3kb)	transcript:Zm00001d042324_T002	2112
Zm00001d042686	B99_29_peak_58591	3	Promoter (2-3kb)	transcript:Zm00001d042686_T001	-2412
Zm00001d042714	B99_29_peak_58668	3	Promoter (2-3kb)	transcript:Zm00001d042714_T001	-2279
Zm00001d042747	B99_29_peak_58727	3	Promoter (2-3kb)	transcript:Zm00001d042747_T001	-2661
Zm00001d042818	B99_29_peak_58866	3	Promoter (2-3kb)	transcript:Zm00001d042818_T001	2562
Zm00001d042821	B99_29_peak_58870	3	Promoter (2-3kb)	transcript:Zm00001d042821_T001	2751
Zm00001d043064	B99_29_peak_59236	3	Promoter (2-3kb)	transcript:Zm00001d043064_T001	-2386
Zm00001d043138	B99_29_peak_59372	3	Promoter (2-3kb)	transcript:Zm00001d043138_T001	2879
Zm00001d043201	B99_29_peak_59441	3	Promoter (2-3kb)	transcript:Zm00001d043201_T001	2661
Zm00001d043573	B99_29_peak_60250	3	Promoter (2-3kb)	transcript:Zm00001d043573_T001	2552
Zm00001d043667	B99_29_peak_60405	3	Promoter (2-3kb)	transcript:Zm00001d043667_T001	-2406
Zm00001d043713	B99_29_peak_60490	3	Promoter (2-3kb)	transcript:Zm00001d043713_T001	-2905
Zm00001d043737	B99_29_peak_60543	3	Promoter (2-3kb)	transcript:Zm00001d043737_T001	-2853
Zm00001d043789	B99_29_peak_60667	3	Promoter (2-3kb)	transcript:Zm00001d043789_T001	-2842
Zm00001d043922	B99_29_peak_60938	3	Promoter (2-3kb)	transcript:Zm00001d043922_T004	2440
Zm00001d043942	B99_29_peak_60965	3	Promoter (2-3kb)	transcript:Zm00001d043942_T001	-2563
Zm00001d044122	B99_29_peak_61350	3	Promoter (2-3kb)	transcript:Zm00001d044122_T001	-2386
Zm00001d044175	B99_29_peak_61442	3	Promoter (2-3kb)	transcript:Zm00001d044175_T006	2660
Zm00001d044315	B99_29_peak_61727	3	Promoter (2-3kb)	transcript:Zm00001d044315_T009	2690
Zm00001d044562	B99_29_peak_62192	3	Promoter (2-3kb)	transcript:Zm00001d044562_T001	-2206
Zm00001d044629	B99_29_peak_62310	3	Promoter (2-3kb)	transcript:Zm00001d044629_T001	2552
Zm00001d048642	B99_29_peak_62592	4	Promoter (2-3kb)	transcript:Zm00001d048642_T001	-2473
Zm00001d048701	B99_29_peak_62686	4	Promoter (2-3kb)	transcript:Zm00001d048701_T003	2870
Zm00001d048794	B99_29_peak_62886	4	Promoter (2-3kb)	transcript:Zm00001d048794_T005	2017
Zm00001d048806	B99_29_peak_62900	4	Promoter (2-3kb)	transcript:Zm00001d048806_T001	-2403
Zm00001d048920	B99_29_peak_63104	4	Promoter (2-3kb)	transcript:Zm00001d048920_T001	-2634
Zm00001d048936	B99_29_peak_63244	4	Promoter (2-3kb)	transcript:Zm00001d048936_T001	2558
Zm00001d048937	B99_29_peak_63252	4	Promoter (2-3kb)	transcript:Zm00001d048937_T001	2636
Zm00001d048977	B99_29_peak_63399	4	Promoter (2-3kb)	transcript:Zm00001d048977_T004	2449
Zm00001d049115	B99_29_peak_63770	4	Promoter (2-3kb)	transcript:Zm00001d049115_T001	-2794
Zm00001d049333	B99_29_peak_64488	4	Promoter (2-3kb)	transcript:Zm00001d049333_T001	-2083
Zm00001d049378	B99_29_peak_64577	4	Promoter (2-3kb)	transcript:Zm00001d049378_T001	-2994
Zm00001d049441	B99_29_peak_64726	4	Promoter (2-3kb)	transcript:Zm00001d049441_T001	-2692
Zm00001d049511	B99_29_peak_64915	4	Promoter (2-3kb)	transcript:Zm00001d049511_T001	-2034
Zm00001d049529	B99_29_peak_64943	4	Promoter (2-3kb)	transcript:Zm00001d049529_T002	2855
Zm00001d049789	B99_29_peak_65685	4	Promoter (2-3kb)	transcript:Zm00001d049789_T002	2536
Zm00001d049824	B99_29_peak_65800	4	Promoter (2-3kb)	transcript:Zm00001d049824_T002	-2680
Zm00001d049904	B99_29_peak_66138	4	Promoter (2-3kb)	transcript:Zm00001d049904_T001	-2549
Zm00001d050015	B99_29_peak_66717	4	Promoter (2-3kb)	transcript:Zm00001d050015_T001	-2726
Zm00001d050039	B99_29_peak_66873	4	Promoter (2-3kb)	transcript:Zm00001d050039_T001	-2955
Zm00001d050143	B99_29_peak_67388	4	Promoter (2-3kb)	transcript:Zm00001d050143_T001	-2851
Zm00001d050157	B99_29_peak_67428	4	Promoter (2-3kb)	transcript:Zm00001d050157_T001	-2521
Zm00001d050180	B99_29_peak_67553	4	Promoter (2-3kb)	transcript:Zm00001d050180_T001	2802
Zm00001d050265	B99_29_peak_67976	4	Promoter (2-3kb)	transcript:Zm00001d050265_T001	-2041
Zm00001d050336	B99_29_peak_68286	4	Promoter (2-3kb)	transcript:Zm00001d050336_T007	2235
Zm00001d050358	B99_29_peak_68378	4	Promoter (2-3kb)	transcript:Zm00001d050358_T001	2299
Zm00001d050388	B99_29_peak_68493	4	Promoter (2-3kb)	transcript:Zm00001d050388_T001	-2893
Zm00001d050511	B99_29_peak_69181	4	Promoter (2-3kb)	transcript:Zm00001d050511_T001	-2318
Zm00001d050553	B99_29_peak_69500	4	Promoter (2-3kb)	transcript:Zm00001d050553_T001	2795
Zm00001d050792	B99_29_peak_70980	4	Promoter (2-3kb)	transcript:Zm00001d050792_T001	-2676
Zm00001d050809	B99_29_peak_71028	4	Promoter (2-3kb)	transcript:Zm00001d050809_T001	2230
Zm00001d050922	B99_29_peak_71554	4	Promoter (2-3kb)	transcript:Zm00001d050922_T001	-2280
Zm00001d050990	B99_29_peak_71837	4	Promoter (2-3kb)	transcript:Zm00001d050990_T001	2013
Zm00001d050999	B99_29_peak_71872	4	Promoter (2-3kb)	transcript:Zm00001d050999_T001	2432
Zm00001d051048	B99_29_peak_72064	4	Promoter (2-3kb)	transcript:Zm00001d051048_T001	2638
Zm00001d051103	B99_29_peak_72303	4	Promoter (2-3kb)	transcript:Zm00001d051103_T031	2214
Zm00001d051159	B99_29_peak_72588	4	Promoter (2-3kb)	transcript:Zm00001d051159_T001	-2798
Zm00001d051229	B99_29_peak_72767	4	Promoter (2-3kb)	transcript:Zm00001d051229_T001	2569
Zm00001d051250	B99_29_peak_72836	4	Promoter (2-3kb)	transcript:Zm00001d051250_T001	-2336
Zm00001d051481	B99_29_peak_73450	4	Promoter (2-3kb)	transcript:Zm00001d051481_T001	2501
Zm00001d051564	B99_29_peak_73629	4	Promoter (2-3kb)	transcript:Zm00001d051564_T001	2971
Zm00001d051788	B99_29_peak_74075	4	Promoter (2-3kb)	transcript:Zm00001d051788_T001	2586
Zm00001d051817	B99_29_peak_74113	4	Promoter (2-3kb)	transcript:Zm00001d051817_T001	-2901
Zm00001d051854	B99_29_peak_74249	4	Promoter (2-3kb)	transcript:Zm00001d051854_T003	2163
Zm00001d051883	B99_29_peak_74331	4	Promoter (2-3kb)	transcript:Zm00001d051883_T001	2656
Zm00001d051902	B99_29_peak_74374	4	Promoter (2-3kb)	transcript:Zm00001d051902_T005	-2142
Zm00001d051981	B99_29_peak_74501	4	Promoter (2-3kb)	transcript:Zm00001d051981_T005	-2296
Zm00001d052051	B99_29_peak_74638	4	Promoter (2-3kb)	transcript:Zm00001d052051_T009	-2882
Zm00001d052068	B99_29_peak_74667	4	Promoter (2-3kb)	transcript:Zm00001d052068_T001	-2712
Zm00001d052182	B99_29_peak_74918	4	Promoter (2-3kb)	transcript:Zm00001d052182_T001	-2393
Zm00001d052197	B99_29_peak_74996	4	Promoter (2-3kb)	transcript:Zm00001d052197_T014	2440
Zm00001d052230	B99_29_peak_75058	4	Promoter (2-3kb)	transcript:Zm00001d052230_T001	-2731
Zm00001d052542	B99_29_peak_75698	4	Promoter (2-3kb)	transcript:Zm00001d052542_T001	-2451
Zm00001d052554	B99_29_peak_75723	4	Promoter (2-3kb)	transcript:Zm00001d052554_T001	2218
Zm00001d052619	B99_29_peak_75905	4	Promoter (2-3kb)	transcript:Zm00001d052619_T001	-2469
Zm00001d052620	B99_29_peak_75909	4	Promoter (2-3kb)	transcript:Zm00001d052620_T008	2951
Zm00001d052807	B99_29_peak_76379	4	Promoter (2-3kb)	transcript:Zm00001d052807_T001	-2687
Zm00001d052986	B99_29_peak_76812	4	Promoter (2-3kb)	transcript:Zm00001d052986_T001	2448
Zm00001d053059	B99_29_peak_77095	4	Promoter (2-3kb)	transcript:Zm00001d053059_T001	-2971
Zm00001d053067	B99_29_peak_77151	4	Promoter (2-3kb)	transcript:Zm00001d053067_T001	-2665
Zm00001d053112	B99_29_peak_77310	4	Promoter (2-3kb)	transcript:Zm00001d053112_T001	2064
Zm00001d053220	B99_29_peak_77821	4	Promoter (2-3kb)	transcript:Zm00001d053220_T002	-2473
Zm00001d053262	B99_29_peak_78007	4	Promoter (2-3kb)	transcript:Zm00001d053262_T008	-2096
Zm00001d053401	B99_29_peak_78577	4	Promoter (2-3kb)	transcript:Zm00001d053401_T027	2664
Zm00001d053414	B99_29_peak_78632	4	Promoter (2-3kb)	transcript:Zm00001d053414_T001	2300
Zm00001d053576	B99_29_peak_78941	4	Promoter (2-3kb)	transcript:Zm00001d053576_T002	-2126
Zm00001d053829	B99_29_peak_79434	4	Promoter (2-3kb)	transcript:Zm00001d053829_T001	2910
Zm00001d053836	B99_29_peak_79444	4	Promoter (2-3kb)	transcript:Zm00001d053836_T001	2613
Zm00001d013065	B99_29_peak_80063	5	Promoter (2-3kb)	transcript:Zm00001d013065_T005	2179
Zm00001d013334	B99_29_peak_80352	5	Promoter (2-3kb)	transcript:Zm00001d013334_T007	2385
Zm00001d013344	B99_29_peak_80358	5	Promoter (2-3kb)	transcript:Zm00001d013344_T003	-2780
Zm00001d013491	B99_29_peak_80600	5	Promoter (2-3kb)	transcript:Zm00001d013491_T001	2236
Zm00001d013662	B99_29_peak_80885	5	Promoter (2-3kb)	transcript:Zm00001d013662_T001	-2621
Zm00001d013672	B99_29_peak_80910	5	Promoter (2-3kb)	transcript:Zm00001d013672_T001	2676
Zm00001d013678	B99_29_peak_80924	5	Promoter (2-3kb)	transcript:Zm00001d013678_T001	-2051
Zm00001d013680	B99_29_peak_80930	5	Promoter (2-3kb)	transcript:Zm00001d013680_T002	-2172
Zm00001d013802	B99_29_peak_81186	5	Promoter (2-3kb)	transcript:Zm00001d013802_T001	-2021
Zm00001d013850	B99_29_peak_81329	5	Promoter (2-3kb)	transcript:Zm00001d013850_T001	2097
Zm00001d013853	B99_29_peak_81331	5	Promoter (2-3kb)	transcript:Zm00001d013853_T001	-2086
Zm00001d013973	B99_29_peak_81592	5	Promoter (2-3kb)	transcript:Zm00001d013973_T001	2855
Zm00001d014260	B99_29_peak_82426	5	Promoter (2-3kb)	transcript:Zm00001d014260_T001	2401
Zm00001d014340	B99_29_peak_82625	5	Promoter (2-3kb)	transcript:Zm00001d014340_T008	2038
Zm00001d014726	B99_29_peak_83872	5	Promoter (2-3kb)	transcript:Zm00001d014726_T002	-2169
Zm00001d014749	B99_29_peak_83904	5	Promoter (2-3kb)	transcript:Zm00001d014749_T001	2234
Zm00001d014903	B99_29_peak_84271	5	Promoter (2-3kb)	transcript:Zm00001d014903_T006	-2044
Zm00001d014916	B99_29_peak_84325	5	Promoter (2-3kb)	transcript:Zm00001d014916_T001	2794
Zm00001d015120	B99_29_peak_84794	5	Promoter (2-3kb)	transcript:Zm00001d015120_T004	-2271
Zm00001d015147	B99_29_peak_84847	5	Promoter (2-3kb)	transcript:Zm00001d015147_T001	2899
Zm00001d015401	B99_29_peak_85619	5	Promoter (2-3kb)	transcript:Zm00001d015401_T001	-2272
Zm00001d015783	B99_29_peak_87716	5	Promoter (2-3kb)	transcript:Zm00001d015783_T001	2651
Zm00001d015814	B99_29_peak_87992	5	Promoter (2-3kb)	transcript:Zm00001d015814_T001	2529
Zm00001d015824	B99_29_peak_88081	5	Promoter (2-3kb)	transcript:Zm00001d015824_T001	-2828
Zm00001d015900	B99_29_peak_88456	5	Promoter (2-3kb)	transcript:Zm00001d015900_T001	2629
Zm00001d015947	B99_29_peak_88733	5	Promoter (2-3kb)	transcript:Zm00001d015947_T001	2656
Zm00001d015951	B99_29_peak_88741	5	Promoter (2-3kb)	transcript:Zm00001d015951_T001	2609
Zm00001d015960	B99_29_peak_88791	5	Promoter (2-3kb)	transcript:Zm00001d015960_T001	2002
Zm00001d016076	B99_29_peak_89421	5	Promoter (2-3kb)	transcript:Zm00001d016076_T001	-2968
Zm00001d016146	B99_29_peak_89666	5	Promoter (2-3kb)	transcript:Zm00001d016146_T005	2800
Zm00001d016316	B99_29_peak_90422	5	Promoter (2-3kb)	transcript:Zm00001d016316_T001	-2576
Zm00001d016354	B99_29_peak_90555	5	Promoter (2-3kb)	transcript:Zm00001d016354_T001	2018
Zm00001d016717	B99_29_peak_91534	5	Promoter (2-3kb)	transcript:Zm00001d016717_T001	-2561
Zm00001d016939	B99_29_peak_92020	5	Promoter (2-3kb)	transcript:Zm00001d016939_T001	-2911
Zm00001d017177	B99_29_peak_92495	5	Promoter (2-3kb)	transcript:Zm00001d017177_T010	-2115
Zm00001d017222	B99_29_peak_92564	5	Promoter (2-3kb)	transcript:Zm00001d017222_T002	2961
Zm00001d017308	B99_29_peak_92750	5	Promoter (2-3kb)	transcript:Zm00001d017308_T028	-2109
Zm00001d017390	B99_29_peak_92894	5	Promoter (2-3kb)	transcript:Zm00001d017390_T001	2385
Zm00001d017416	B99_29_peak_92956	5	Promoter (2-3kb)	transcript:Zm00001d017416_T002	-2474
Zm00001d017504	B99_29_peak_93129	5	Promoter (2-3kb)	transcript:Zm00001d017504_T001	2408
Zm00001d017648	B99_29_peak_93433	5	Promoter (2-3kb)	transcript:Zm00001d017648_T001	-2010
Zm00001d017684	B99_29_peak_93503	5	Promoter (2-3kb)	transcript:Zm00001d017684_T001	-2481
Zm00001d017770	B99_29_peak_93658	5	Promoter (2-3kb)	transcript:Zm00001d017770_T002	2431
Zm00001d017782	B99_29_peak_93678	5	Promoter (2-3kb)	transcript:Zm00001d017782_T001	-2080
Zm00001d017806	B99_29_peak_93737	5	Promoter (2-3kb)	transcript:Zm00001d017806_T001	-2627
Zm00001d017900	B99_29_peak_93888	5	Promoter (2-3kb)	transcript:Zm00001d017900_T001	-2250
Zm00001d017938	B99_29_peak_93925	5	Promoter (2-3kb)	transcript:Zm00001d017938_T001	-2421
Zm00001d017976	B99_29_peak_93979	5	Promoter (2-3kb)	transcript:Zm00001d017976_T001	2505
Zm00001d017981	B99_29_peak_93991	5	Promoter (2-3kb)	transcript:Zm00001d017981_T001	2929
Zm00001d018006	B99_29_peak_94044	5	Promoter (2-3kb)	transcript:Zm00001d018006_T001	-2266
Zm00001d018017	B99_29_peak_94061	5	Promoter (2-3kb)	transcript:Zm00001d018017_T001	2369
Zm00001d018177	B99_29_peak_94292	5	Promoter (2-3kb)	transcript:Zm00001d018177_T001	-2750
Zm00001d018210	B99_29_peak_94354	5	Promoter (2-3kb)	transcript:Zm00001d018210_T001	2756
Zm00001d018352	B99_29_peak_94542	5	Promoter (2-3kb)	transcript:Zm00001d018352_T001	-2548
Zm00001d018517	B99_29_peak_94748	5	Promoter (2-3kb)	transcript:Zm00001d018517_T002	2711
Zm00001d018561	B99_29_peak_94791	5	Promoter (2-3kb)	transcript:Zm00001d018561_T001	-2879
Zm00001d035168	B99_29_peak_95342	6	Promoter (2-3kb)	transcript:Zm00001d035168_T001	-2822
Zm00001d035214	B99_29_peak_95533	6	Promoter (2-3kb)	transcript:Zm00001d035214_T001	2593
Zm00001d035276	B99_29_peak_95986	6	Promoter (2-3kb)	transcript:Zm00001d035276_T001	2122
Zm00001d035346	B99_29_peak_96288	6	Promoter (2-3kb)	transcript:Zm00001d035346_T156	-2528
Zm00001d035394	B99_29_peak_96422	6	Promoter (2-3kb)	transcript:Zm00001d035394_T001	-2354
Zm00001d035405	B99_29_peak_96461	6	Promoter (2-3kb)	transcript:Zm00001d035405_T003	-2388
Zm00001d035537	B99_29_peak_96991	6	Promoter (2-3kb)	transcript:Zm00001d035537_T001	-2468
Zm00001d035579	B99_29_peak_97212	6	Promoter (2-3kb)	transcript:Zm00001d035579_T004	-2733
Zm00001d035767	B99_29_peak_98057	6	Promoter (2-3kb)	transcript:Zm00001d035767_T001	2055
Zm00001d035838	B99_29_peak_98598	6	Promoter (2-3kb)	transcript:Zm00001d035838_T001	-2963
Zm00001d035958	B99_29_peak_99154	6	Promoter (2-3kb)	transcript:Zm00001d035958_T001	-2866
Zm00001d035960	B99_29_peak_99172	6	Promoter (2-3kb)	transcript:Zm00001d035960_T025	-2194
Zm00001d036020	B99_29_peak_99459	6	Promoter (2-3kb)	transcript:Zm00001d036020_T001	-2136
Zm00001d036281	B99_29_peak_100471	6	Promoter (2-3kb)	transcript:Zm00001d036281_T001	-2859
Zm00001d036305	B99_29_peak_100632	6	Promoter (2-3kb)	transcript:Zm00001d036305_T019	2470
Zm00001d036307	B99_29_peak_100637	6	Promoter (2-3kb)	transcript:Zm00001d036307_T004	2734
Zm00001d036369	B99_29_peak_100778	6	Promoter (2-3kb)	transcript:Zm00001d036369_T002	-2481
Zm00001d036425	B99_29_peak_100932	6	Promoter (2-3kb)	transcript:Zm00001d036425_T003	2928
Zm00001d036436	B99_29_peak_100967	6	Promoter (2-3kb)	transcript:Zm00001d036436_T001	2779
Zm00001d036510	B99_29_peak_101122	6	Promoter (2-3kb)	transcript:Zm00001d036510_T001	-2842
Zm00001d036532	B99_29_peak_101167	6	Promoter (2-3kb)	transcript:Zm00001d036532_T001	2194
Zm00001d036738	B99_29_peak_101670	6	Promoter (2-3kb)	transcript:Zm00001d036738_T002	2217
Zm00001d036758	B99_29_peak_101707	6	Promoter (2-3kb)	transcript:Zm00001d036758_T001	-2595
Zm00001d036759	B99_29_peak_101709	6	Promoter (2-3kb)	transcript:Zm00001d036759_T011	2620
Zm00001d036769	B99_29_peak_101721	6	Promoter (2-3kb)	transcript:Zm00001d036769_T001	2756
Zm00001d036824	B99_29_peak_101866	6	Promoter (2-3kb)	transcript:Zm00001d036824_T003	2551
Zm00001d036853	B99_29_peak_101957	6	Promoter (2-3kb)	transcript:Zm00001d036853_T001	-2772
Zm00001d036865	B99_29_peak_102039	6	Promoter (2-3kb)	transcript:Zm00001d036865_T001	2163
Zm00001d037013	B99_29_peak_102355	6	Promoter (2-3kb)	transcript:Zm00001d037013_T001	2850
Zm00001d037218	B99_29_peak_102822	6	Promoter (2-3kb)	transcript:Zm00001d037218_T001	-2743
Zm00001d037264	B99_29_peak_102958	6	Promoter (2-3kb)	transcript:Zm00001d037264_T003	2565
Zm00001d037484	B99_29_peak_103503	6	Promoter (2-3kb)	transcript:Zm00001d037484_T001	2623
Zm00001d037520	B99_29_peak_103589	6	Promoter (2-3kb)	transcript:Zm00001d037520_T001	2849
Zm00001d037525	B99_29_peak_103599	6	Promoter (2-3kb)	transcript:Zm00001d037525_T001	2096
Zm00001d037651	B99_29_peak_103923	6	Promoter (2-3kb)	transcript:Zm00001d037651_T001	-2762
Zm00001d037675	B99_29_peak_103999	6	Promoter (2-3kb)	transcript:Zm00001d037675_T001	2436
Zm00001d037709	B99_29_peak_104078	6	Promoter (2-3kb)	transcript:Zm00001d037709_T001	2933
Zm00001d037767	B99_29_peak_104229	6	Promoter (2-3kb)	transcript:Zm00001d037767_T001	-2046
Zm00001d037860	B99_29_peak_104415	6	Promoter (2-3kb)	transcript:Zm00001d037860_T001	2313
Zm00001d037894	B99_29_peak_104507	6	Promoter (2-3kb)	transcript:Zm00001d037894_T001	2482
Zm00001d038016	B99_29_peak_104804	6	Promoter (2-3kb)	transcript:Zm00001d038016_T001	2098
Zm00001d038206	B99_29_peak_105212	6	Promoter (2-3kb)	transcript:Zm00001d038206_T002	-2958
Zm00001d038328	B99_29_peak_105442	6	Promoter (2-3kb)	transcript:Zm00001d038328_T002	2685
Zm00001d038347	B99_29_peak_105466	6	Promoter (2-3kb)	transcript:Zm00001d038347_T001	2597
Zm00001d038503	B99_29_peak_105737	6	Promoter (2-3kb)	transcript:Zm00001d038503_T014	2218
Zm00001d038533	B99_29_peak_105788	6	Promoter (2-3kb)	transcript:Zm00001d038533_T002	2422
Zm00001d038648	B99_29_peak_105958	6	Promoter (2-3kb)	transcript:Zm00001d038648_T005	2225
Zm00001d038829	B99_29_peak_106214	6	Promoter (2-3kb)	transcript:Zm00001d038829_T006	2753
Zm00001d038841	B99_29_peak_106225	6	Promoter (2-3kb)	transcript:Zm00001d038841_T001	2155
Zm00001d038862	B99_29_peak_106253	6	Promoter (2-3kb)	transcript:Zm00001d038862_T001	-2505
Zm00001d038973	B99_29_peak_106397	6	Promoter (2-3kb)	transcript:Zm00001d038973_T001	2125
Zm00001d038987	B99_29_peak_106414	6	Promoter (2-3kb)	transcript:Zm00001d038987_T001	-2840
Zm00001d039036	B99_29_peak_106459	6	Promoter (2-3kb)	transcript:Zm00001d039036_T001	-2850
Zm00001d039071	B99_29_peak_106500	6	Promoter (2-3kb)	transcript:Zm00001d039071_T001	-2674
Zm00001d039120	B99_29_peak_106550	6	Promoter (2-3kb)	transcript:Zm00001d039120_T004	2170
Zm00001d018603	B99_29_peak_106836	7	Promoter (2-3kb)	transcript:Zm00001d018603_T007	2668
Zm00001d018730	B99_29_peak_107050	7	Promoter (2-3kb)	transcript:Zm00001d018730_T001	-2128
Zm00001d018740	B99_29_peak_107075	7	Promoter (2-3kb)	transcript:Zm00001d018740_T001	2113
Zm00001d018851	B99_29_peak_107328	7	Promoter (2-3kb)	transcript:Zm00001d018851_T001	-2695
Zm00001d018907	B99_29_peak_107443	7	Promoter (2-3kb)	transcript:Zm00001d018907_T006	2146
Zm00001d018916	B99_29_peak_107461	7	Promoter (2-3kb)	transcript:Zm00001d018916_T001	2403
Zm00001d019019	B99_29_peak_107722	7	Promoter (2-3kb)	transcript:Zm00001d019019_T001	-2119
Zm00001d019068	B99_29_peak_107866	7	Promoter (2-3kb)	transcript:Zm00001d019068_T001	-2304
Zm00001d019198	B99_29_peak_108338	7	Promoter (2-3kb)	transcript:Zm00001d019198_T001	2452
Zm00001d019215	B99_29_peak_108391	7	Promoter (2-3kb)	transcript:Zm00001d019215_T004	2636
Zm00001d019322	B99_29_peak_108764	7	Promoter (2-3kb)	transcript:Zm00001d019322_T001	2364
Zm00001d019605	B99_29_peak_109990	7	Promoter (2-3kb)	transcript:Zm00001d019605_T001	2499
Zm00001d019665	B99_29_peak_110200	7	Promoter (2-3kb)	transcript:Zm00001d019665_T001	2935
Zm00001d019797	B99_29_peak_111058	7	Promoter (2-3kb)	transcript:Zm00001d019797_T001	-2466
Zm00001d019838	B99_29_peak_111508	7	Promoter (2-3kb)	transcript:Zm00001d019838_T001	2818
Zm00001d019998	B99_29_peak_112659	7	Promoter (2-3kb)	transcript:Zm00001d019998_T001	2572
Zm00001d020012	B99_29_peak_112763	7	Promoter (2-3kb)	transcript:Zm00001d020012_T001	-2040
Zm00001d020087	B99_29_peak_113183	7	Promoter (2-3kb)	transcript:Zm00001d020087_T001	2818
Zm00001d020190	B99_29_peak_113702	7	Promoter (2-3kb)	transcript:Zm00001d020190_T001	-2977
Zm00001d020227	B99_29_peak_113893	7	Promoter (2-3kb)	transcript:Zm00001d020227_T025	-2969
Zm00001d020261	B99_29_peak_114018	7	Promoter (2-3kb)	transcript:Zm00001d020261_T001	-2062
Zm00001d020568	B99_29_peak_115327	7	Promoter (2-3kb)	transcript:Zm00001d020568_T002	2369
Zm00001d020605	B99_29_peak_115463	7	Promoter (2-3kb)	transcript:Zm00001d020605_T001	-2224
Zm00001d020636	B99_29_peak_115524	7	Promoter (2-3kb)	transcript:Zm00001d020636_T004	2066
Zm00001d020741	B99_29_peak_115815	7	Promoter (2-3kb)	transcript:Zm00001d020741_T001	-2462
Zm00001d020807	B99_29_peak_115983	7	Promoter (2-3kb)	transcript:Zm00001d020807_T001	-2814
Zm00001d020828	B99_29_peak_116026	7	Promoter (2-3kb)	transcript:Zm00001d020828_T001	-2164
Zm00001d020978	B99_29_peak_116291	7	Promoter (2-3kb)	transcript:Zm00001d020978_T009	-2714
Zm00001d021050	B99_29_peak_116507	7	Promoter (2-3kb)	transcript:Zm00001d021050_T002	-2225
Zm00001d021220	B99_29_peak_116858	7	Promoter (2-3kb)	transcript:Zm00001d021220_T001	-2749
Zm00001d021285	B99_29_peak_116949	7	Promoter (2-3kb)	transcript:Zm00001d021285_T001	2692
Zm00001d021685	B99_29_peak_117700	7	Promoter (2-3kb)	transcript:Zm00001d021685_T029	2361
Zm00001d021699	B99_29_peak_117732	7	Promoter (2-3kb)	transcript:Zm00001d021699_T001	2253
Zm00001d021787	B99_29_peak_117887	7	Promoter (2-3kb)	transcript:Zm00001d021787_T001	-2242
Zm00001d021904	B99_29_peak_118060	7	Promoter (2-3kb)	transcript:Zm00001d021904_T002	2270
Zm00001d021911	B99_29_peak_118069	7	Promoter (2-3kb)	transcript:Zm00001d021911_T001	2835
Zm00001d021981	B99_29_peak_118179	7	Promoter (2-3kb)	transcript:Zm00001d021981_T001	-2424
Zm00001d022009	B99_29_peak_118209	7	Promoter (2-3kb)	transcript:Zm00001d022009_T001	2651
Zm00001d022103	B99_29_peak_118374	7	Promoter (2-3kb)	transcript:Zm00001d022103_T002	2234
Zm00001d022104	B99_29_peak_118375	7	Promoter (2-3kb)	transcript:Zm00001d022104_T001	-2675
Zm00001d022188	B99_29_peak_118499	7	Promoter (2-3kb)	transcript:Zm00001d022188_T001	-2742
Zm00001d022205	B99_29_peak_118525	7	Promoter (2-3kb)	transcript:Zm00001d022205_T013	2225
Zm00001d022240	B99_29_peak_118570	7	Promoter (2-3kb)	transcript:Zm00001d022240_T001	2017
Zm00001d022498	B99_29_peak_118971	7	Promoter (2-3kb)	transcript:Zm00001d022498_T009	2791
Zm00001d008188	B99_29_peak_119254	8	Promoter (2-3kb)	transcript:Zm00001d008188_T003	2478
Zm00001d008193	B99_29_peak_119267	8	Promoter (2-3kb)	transcript:Zm00001d008193_T003	2663
Zm00001d008195	B99_29_peak_119272	8	Promoter (2-3kb)	transcript:Zm00001d008195_T001	2983
Zm00001d008507	B99_29_peak_119943	8	Promoter (2-3kb)	transcript:Zm00001d008507_T001	-2612
Zm00001d008596	B99_29_peak_120133	8	Promoter (2-3kb)	transcript:Zm00001d008596_T003	2882
Zm00001d008605	B99_29_peak_120158	8	Promoter (2-3kb)	transcript:Zm00001d008605_T001	2071
Zm00001d008809	B99_29_peak_120632	8	Promoter (2-3kb)	transcript:Zm00001d008809_T001	2808
Zm00001d008843	B99_29_peak_120706	8	Promoter (2-3kb)	transcript:Zm00001d008843_T001	2223
Zm00001d008963	B99_29_peak_121066	8	Promoter (2-3kb)	transcript:Zm00001d008963_T001	-2950
Zm00001d009009	B99_29_peak_121247	8	Promoter (2-3kb)	transcript:Zm00001d009009_T001	-2638
Zm00001d009198	B99_29_peak_122146	8	Promoter (2-3kb)	transcript:Zm00001d009198_T001	-2689
Zm00001d009230	B99_29_peak_122353	8	Promoter (2-3kb)	transcript:Zm00001d009230_T001	2480
Zm00001d009242	B99_29_peak_122436	8	Promoter (2-3kb)	transcript:Zm00001d009242_T001	2589
Zm00001d009279	B99_29_peak_122746	8	Promoter (2-3kb)	transcript:Zm00001d009279_T001	-2600
Zm00001d009331	B99_29_peak_123158	8	Promoter (2-3kb)	transcript:Zm00001d009331_T001	-2428
Zm00001d009341	B99_29_peak_123208	8	Promoter (2-3kb)	transcript:Zm00001d009341_T001	-2974
Zm00001d009426	B99_29_peak_123652	8	Promoter (2-3kb)	transcript:Zm00001d009426_T006	2033
Zm00001d009439	B99_29_peak_123692	8	Promoter (2-3kb)	transcript:Zm00001d009439_T006	2353
Zm00001d009514	B99_29_peak_123954	8	Promoter (2-3kb)	transcript:Zm00001d009514_T001	2879
Zm00001d009515	B99_29_peak_123956	8	Promoter (2-3kb)	transcript:Zm00001d009515_T001	2749
Zm00001d009538	B99_29_peak_124006	8	Promoter (2-3kb)	transcript:Zm00001d009538_T001	2045
Zm00001d009765	B99_29_peak_124665	8	Promoter (2-3kb)	transcript:Zm00001d009765_T042	-2227
Zm00001d009790	B99_29_peak_124749	8	Promoter (2-3kb)	transcript:Zm00001d009790_T001	-2504
Zm00001d010143	B99_29_peak_126120	8	Promoter (2-3kb)	transcript:Zm00001d010143_T001	-2384
Zm00001d010231	B99_29_peak_126372	8	Promoter (2-3kb)	transcript:Zm00001d010231_T001	-2121
Zm00001d010458	B99_29_peak_127098	8	Promoter (2-3kb)	transcript:Zm00001d010458_T001	2949
Zm00001d010464	B99_29_peak_127131	8	Promoter (2-3kb)	transcript:Zm00001d010464_T001	-2633
Zm00001d010470	B99_29_peak_127146	8	Promoter (2-3kb)	transcript:Zm00001d010470_T007	2127
Zm00001d010538	B99_29_peak_127341	8	Promoter (2-3kb)	transcript:Zm00001d010538_T006	-2921
Zm00001d010584	B99_29_peak_127410	8	Promoter (2-3kb)	transcript:Zm00001d010584_T001	2159
Zm00001d010609	B99_29_peak_127464	8	Promoter (2-3kb)	transcript:Zm00001d010609_T001	2115
Zm00001d010635	B99_29_peak_127530	8	Promoter (2-3kb)	transcript:Zm00001d010635_T001	2335
Zm00001d010684	B99_29_peak_127638	8	Promoter (2-3kb)	transcript:Zm00001d010684_T014	-2034
Zm00001d010989	B99_29_peak_128389	8	Promoter (2-3kb)	transcript:Zm00001d010989_T001	2234
Zm00001d011110	B99_29_peak_128594	8	Promoter (2-3kb)	transcript:Zm00001d011110_T001	2618
Zm00001d011121	B99_29_peak_128610	8	Promoter (2-3kb)	transcript:Zm00001d011121_T001	-2927
Zm00001d011145	B99_29_peak_128664	8	Promoter (2-3kb)	transcript:Zm00001d011145_T001	-2069
Zm00001d011169	B99_29_peak_128746	8	Promoter (2-3kb)	transcript:Zm00001d011169_T001	-2275
Zm00001d011392	B99_29_peak_129292	8	Promoter (2-3kb)	transcript:Zm00001d011392_T007	2915
Zm00001d011518	B99_29_peak_129527	8	Promoter (2-3kb)	transcript:Zm00001d011518_T001	2393
Zm00001d011573	B99_29_peak_129626	8	Promoter (2-3kb)	transcript:Zm00001d011573_T001	-2104
Zm00001d011776	B99_29_peak_129988	8	Promoter (2-3kb)	transcript:Zm00001d011776_T011	2865
Zm00001d011778	B99_29_peak_129990	8	Promoter (2-3kb)	transcript:Zm00001d011778_T001	-2024
Zm00001d011987	B99_29_peak_130277	8	Promoter (2-3kb)	transcript:Zm00001d011987_T001	2101
Zm00001d012269	B99_29_peak_130676	8	Promoter (2-3kb)	transcript:Zm00001d012269_T001	-2638
Zm00001d012379	B99_29_peak_130810	8	Promoter (2-3kb)	transcript:Zm00001d012379_T001	-2239
Zm00001d012413	B99_29_peak_130859	8	Promoter (2-3kb)	transcript:Zm00001d012413_T001	-2878
Zm00001d012609	B99_29_peak_131072	8	Promoter (2-3kb)	transcript:Zm00001d012609_T001	-2626
Zm00001d012733	B99_29_peak_131256	8	Promoter (2-3kb)	transcript:Zm00001d012733_T001	2852
Zm00001d044889	B99_29_peak_131867	9	Promoter (2-3kb)	transcript:Zm00001d044889_T001	-2831
Zm00001d044922	B99_29_peak_131928	9	Promoter (2-3kb)	transcript:Zm00001d044922_T001	-2114
Zm00001d044959	B99_29_peak_131993	9	Promoter (2-3kb)	transcript:Zm00001d044959_T001	2227
Zm00001d044969	B99_29_peak_132009	9	Promoter (2-3kb)	transcript:Zm00001d044969_T001	-2357
Zm00001d045154	B99_29_peak_132391	9	Promoter (2-3kb)	transcript:Zm00001d045154_T001	-2631
Zm00001d045195	B99_29_peak_132470	9	Promoter (2-3kb)	transcript:Zm00001d045195_T003	2921
Zm00001d045399	B99_29_peak_132786	9	Promoter (2-3kb)	transcript:Zm00001d045399_T001	-2386
Zm00001d045480	B99_29_peak_133002	9	Promoter (2-3kb)	transcript:Zm00001d045480_T001	-2804
Zm00001d045498	B99_29_peak_133025	9	Promoter (2-3kb)	transcript:Zm00001d045498_T001	-2799
Zm00001d045597	B99_29_peak_133250	9	Promoter (2-3kb)	transcript:Zm00001d045597_T015	-2999
Zm00001d045725	B99_29_peak_133770	9	Promoter (2-3kb)	transcript:Zm00001d045725_T037	-2117
Zm00001d045747	B99_29_peak_133905	9	Promoter (2-3kb)	transcript:Zm00001d045747_T001	-2137
Zm00001d045873	B99_29_peak_134435	9	Promoter (2-3kb)	transcript:Zm00001d045873_T003	2034
Zm00001d045885	B99_29_peak_134467	9	Promoter (2-3kb)	transcript:Zm00001d045885_T001	-2153
Zm00001d045959	B99_29_peak_134766	9	Promoter (2-3kb)	transcript:Zm00001d045959_T001	-2490
Zm00001d046065	B99_29_peak_135561	9	Promoter (2-3kb)	transcript:Zm00001d046065_T001	2902
Zm00001d046137	B99_29_peak_136001	9	Promoter (2-3kb)	transcript:Zm00001d046137_T001	2763
Zm00001d046263	B99_29_peak_136738	9	Promoter (2-3kb)	transcript:Zm00001d046263_T002	2355
Zm00001d046775	B99_29_peak_138661	9	Promoter (2-3kb)	transcript:Zm00001d046775_T001	2015
Zm00001d046843	B99_29_peak_138843	9	Promoter (2-3kb)	transcript:Zm00001d046843_T001	2282
Zm00001d046938	B99_29_peak_139040	9	Promoter (2-3kb)	transcript:Zm00001d046938_T001	2591
Zm00001d047033	B99_29_peak_139275	9	Promoter (2-3kb)	transcript:Zm00001d047033_T001	2523
Zm00001d047143	B99_29_peak_139498	9	Promoter (2-3kb)	transcript:Zm00001d047143_T001	2966
Zm00001d047245	B99_29_peak_139727	9	Promoter (2-3kb)	transcript:Zm00001d047245_T003	2587
Zm00001d047283	B99_29_peak_139847	9	Promoter (2-3kb)	transcript:Zm00001d047283_T001	2112
Zm00001d047293	B99_29_peak_139875	9	Promoter (2-3kb)	transcript:Zm00001d047293_T001	2193
Zm00001d047338	B99_29_peak_139958	9	Promoter (2-3kb)	transcript:Zm00001d047338_T006	2335
Zm00001d047395	B99_29_peak_140047	9	Promoter (2-3kb)	transcript:Zm00001d047395_T008	-2190
Zm00001d047514	B99_29_peak_140366	9	Promoter (2-3kb)	transcript:Zm00001d047514_T001	2250
Zm00001d047779	B99_29_peak_140877	9	Promoter (2-3kb)	transcript:Zm00001d047779_T001	2925
Zm00001d047915	B99_29_peak_141147	9	Promoter (2-3kb)	transcript:Zm00001d047915_T001	2379
Zm00001d047985	B99_29_peak_141254	9	Promoter (2-3kb)	transcript:Zm00001d047985_T001	-2020
Zm00001d048029	B99_29_peak_141326	9	Promoter (2-3kb)	transcript:Zm00001d048029_T002	2843
Zm00001d048092	B99_29_peak_141430	9	Promoter (2-3kb)	transcript:Zm00001d048092_T001	-2502
Zm00001d048282	B99_29_peak_141699	9	Promoter (2-3kb)	transcript:Zm00001d048282_T003	2112
Zm00001d048293	B99_29_peak_141717	9	Promoter (2-3kb)	transcript:Zm00001d048293_T001	2370
Zm00001d048305	B99_29_peak_141739	9	Promoter (2-3kb)	transcript:Zm00001d048305_T001	-2666
Zm00001d048310	B99_29_peak_141746	9	Promoter (2-3kb)	transcript:Zm00001d048310_T008	-2137
Zm00001d048363	B99_29_peak_141787	9	Promoter (2-3kb)	transcript:Zm00001d048363_T001	-2199
Zm00001d000417	B99_29_peak_142290	B73V4_ctg121	Promoter (2-3kb)	transcript:Zm00001d000417_T001	2639
Zm00001d000260	B99_29_peak_142411	B73V4_ctg134	Promoter (2-3kb)	transcript:Zm00001d000260_T001	2985
Zm00001d000277	B99_29_peak_142428	B73V4_ctg134	Promoter (2-3kb)	transcript:Zm00001d000277_T001	2351
Zm00001d000282	B99_29_peak_142438	B73V4_ctg134	Promoter (2-3kb)	transcript:Zm00001d000282_T001	2471
Zm00001d000419	B99_29_peak_142510	B73V4_ctg141	Promoter (2-3kb)	transcript:Zm00001d000419_T001	-2467
Zm00001d000322	B99_29_peak_143060	B73V4_ctg188	Promoter (2-3kb)	transcript:Zm00001d000322_T001	2407
Zm00001d000324	B99_29_peak_143061	B73V4_ctg188	Promoter (2-3kb)	transcript:Zm00001d000324_T001	2258
Zm00001d000327	B99_29_peak_143066	B73V4_ctg188	Promoter (2-3kb)	transcript:Zm00001d000327_T001	-2373
Zm00001d000079	B99_29_peak_143661	B73V4_ctg31	Promoter (2-3kb)	transcript:Zm00001d000079_T001	-2290
Zm00001d000093	B99_29_peak_143695	B73V4_ctg31	Promoter (2-3kb)	transcript:Zm00001d000093_T001	-2934
Zm00001d000314	B99_29_peak_143888	B73V4_ctg51	Promoter (2-3kb)	transcript:Zm00001d000314_T001	2390
Zm00001d000159	B99_29_peak_143967	B73V4_ctg53	Promoter (2-3kb)	transcript:Zm00001d000159_T001	-2548
GRMZM5G850100	B99_29_peak_144408	Mt	Promoter (2-3kb)	transcript:GRMZM5G850100_T01	-2865
GRMZM5G800101	B99_29_peak_144420	Mt	Promoter (2-3kb)	transcript:GRMZM5G800101_T01	2722
GRMZM5G836994	B99_29_peak_144441	Pt	Promoter (2-3kb)	transcript:GRMZM5G836994_T01	2260
GRMZM5G813608	B99_29_peak_144446	Pt	Promoter (2-3kb)	transcript:GRMZM5G813608_T01	2779
GRMZM5G877454	B99_29_peak_144452	Pt	Promoter (2-3kb)	transcript:GRMZM5G877454_T01	-2405
GRMZM5G809869	B99_29_peak_144462	Pt	Promoter (2-3kb)	transcript:GRMZM5G809869_T01	-2364
GRMZM5G875287	B99_29_peak_144465	Pt	Promoter (2-3kb)	transcript:GRMZM5G875287_T01	2944
Zm00001d027425	B99_29_peak_343	1	Promoter (2-3kb)	transcript:Zm00001d027425_T002	2306
Zm00001d027531	B99_29_peak_510	1	Promoter (2-3kb)	transcript:Zm00001d027531_T001	-2560
Zm00001d027697	B99_29_peak_762	1	Promoter (2-3kb)	transcript:Zm00001d027697_T003	2569
Zm00001d027880	B99_29_peak_1116	1	Promoter (2-3kb)	transcript:Zm00001d027880_T003	-2401
Zm00001d028080	B99_29_peak_1494	1	Promoter (2-3kb)	transcript:Zm00001d028080_T001	2055
Zm00001d028172	B99_29_peak_1689	1	Promoter (2-3kb)	transcript:Zm00001d028172_T001	2352
Zm00001d028341	B99_29_peak_2110	1	Promoter (2-3kb)	transcript:Zm00001d028341_T001	2644
Zm00001d028592	B99_29_peak_2646	1	Promoter (2-3kb)	transcript:Zm00001d028592_T001	-2742
Zm00001d028885	B99_29_peak_3277	1	Promoter (2-3kb)	transcript:Zm00001d028885_T001	-2144
Zm00001d028910	B99_29_peak_3349	1	Promoter (2-3kb)	transcript:Zm00001d028910_T004	2142
Zm00001d029042	B99_29_peak_3637	1	Promoter (2-3kb)	transcript:Zm00001d029042_T001	2047
Zm00001d029120	B99_29_peak_3832	1	Promoter (2-3kb)	transcript:Zm00001d029120_T030	-2990
Zm00001d029169	B99_29_peak_3957	1	Promoter (2-3kb)	transcript:Zm00001d029169_T001	-2477
Zm00001d029209	B99_29_peak_4032	1	Promoter (2-3kb)	transcript:Zm00001d029209_T001	-2915
Zm00001d029333	B99_29_peak_4265	1	Promoter (2-3kb)	transcript:Zm00001d029333_T010	2885
Zm00001d029383	B99_29_peak_4404	1	Promoter (2-3kb)	transcript:Zm00001d029383_T001	-2358
Zm00001d029508	B99_29_peak_4726	1	Promoter (2-3kb)	transcript:Zm00001d029508_T001	-2809
Zm00001d029525	B99_29_peak_4782	1	Promoter (2-3kb)	transcript:Zm00001d029525_T005	2841
Zm00001d029719	B99_29_peak_5369	1	Promoter (2-3kb)	transcript:Zm00001d029719_T001	-2746
Zm00001d029828	B99_29_peak_5702	1	Promoter (2-3kb)	transcript:Zm00001d029828_T001	2965
Zm00001d030423	B99_29_peak_8670	1	Promoter (2-3kb)	transcript:Zm00001d030423_T001	-2830
Zm00001d030429	B99_29_peak_8736	1	Promoter (2-3kb)	transcript:Zm00001d030429_T001	2966
Zm00001d030623	B99_29_peak_9891	1	Promoter (2-3kb)	transcript:Zm00001d030623_T009	2574
Zm00001d030662	B99_29_peak_10046	1	Promoter (2-3kb)	transcript:Zm00001d030662_T001	2997
Zm00001d030663	B99_29_peak_10059	1	Promoter (2-3kb)	transcript:Zm00001d030663_T001	2320
Zm00001d030782	B99_29_peak_10559	1	Promoter (2-3kb)	transcript:Zm00001d030782_T003	2525
Zm00001d030906	B99_29_peak_11038	1	Promoter (2-3kb)	transcript:Zm00001d030906_T001	-2646
Zm00001d030937	B99_29_peak_11178	1	Promoter (2-3kb)	transcript:Zm00001d030937_T001	-2518
Zm00001d031014	B99_29_peak_11534	1	Promoter (2-3kb)	transcript:Zm00001d031014_T001	-2672
Zm00001d031081	B99_29_peak_11730	1	Promoter (2-3kb)	transcript:Zm00001d031081_T005	-2094
Zm00001d031138	B99_29_peak_11922	1	Promoter (2-3kb)	transcript:Zm00001d031138_T001	2043
Zm00001d031864	B99_29_peak_13517	1	Promoter (2-3kb)	transcript:Zm00001d031864_T001	2589
Zm00001d031926	B99_29_peak_13671	1	Promoter (2-3kb)	transcript:Zm00001d031926_T001	2683
Zm00001d031958	B99_29_peak_13734	1	Promoter (2-3kb)	transcript:Zm00001d031958_T001	-2495
Zm00001d032327	B99_29_peak_14705	1	Promoter (2-3kb)	transcript:Zm00001d032327_T001	-2525
Zm00001d032353	B99_29_peak_14785	1	Promoter (2-3kb)	transcript:Zm00001d032353_T002	2880
Zm00001d032441	B99_29_peak_15005	1	Promoter (2-3kb)	transcript:Zm00001d032441_T001	2694
Zm00001d033074	B99_29_peak_16584	1	Promoter (2-3kb)	transcript:Zm00001d033074_T001	2946
Zm00001d033529	B99_29_peak_17536	1	Promoter (2-3kb)	transcript:Zm00001d033529_T002	-2643
Zm00001d034007	B99_29_peak_18522	1	Promoter (2-3kb)	transcript:Zm00001d034007_T001	2560
Zm00001d034222	B99_29_peak_18927	1	Promoter (2-3kb)	transcript:Zm00001d034222_T001	2672
Zm00001d034283	B99_29_peak_19035	1	Promoter (2-3kb)	transcript:Zm00001d034283_T001	-2448
Zm00001d034326	B99_29_peak_19091	1	Promoter (2-3kb)	transcript:Zm00001d034326_T001	2485
Zm00001d034341	B99_29_peak_19130	1	Promoter (2-3kb)	transcript:Zm00001d034341_T001	2689
Zm00001d034393	B99_29_peak_19206	1	Promoter (2-3kb)	transcript:Zm00001d034393_T001	2691
Zm00001d034402	B99_29_peak_19215	1	Promoter (2-3kb)	transcript:Zm00001d034402_T001	-2118
Zm00001d034453	B99_29_peak_19292	1	Promoter (2-3kb)	transcript:Zm00001d034453_T001	-2432
Zm00001d034624	B99_29_peak_19601	1	Promoter (2-3kb)	transcript:Zm00001d034624_T041	2833
Zm00001d023904	B99_29_peak_21984	10	Promoter (2-3kb)	transcript:Zm00001d023904_T001	2855
Zm00001d024036	B99_29_peak_22803	10	Promoter (2-3kb)	transcript:Zm00001d024036_T006	2138
Zm00001d024716	B99_29_peak_25896	10	Promoter (2-3kb)	transcript:Zm00001d024716_T006	-2678
Zm00001d024720	B99_29_peak_25908	10	Promoter (2-3kb)	transcript:Zm00001d024720_T001	-2870
Zm00001d024757	B99_29_peak_26022	10	Promoter (2-3kb)	transcript:Zm00001d024757_T001	-2487
Zm00001d024869	B99_29_peak_26353	10	Promoter (2-3kb)	transcript:Zm00001d024869_T001	2352
Zm00001d025098	B99_29_peak_27198	10	Promoter (2-3kb)	transcript:Zm00001d025098_T008	2656
Zm00001d025282	B99_29_peak_27756	10	Promoter (2-3kb)	transcript:Zm00001d025282_T001	-2155
Zm00001d025361	B99_29_peak_28009	10	Promoter (2-3kb)	transcript:Zm00001d025361_T001	-2219
Zm00001d025497	B99_29_peak_28345	10	Promoter (2-3kb)	transcript:Zm00001d025497_T003	2437
Zm00001d025560	B99_29_peak_28446	10	Promoter (2-3kb)	transcript:Zm00001d025560_T001	2014
Zm00001d025789	B99_29_peak_28867	10	Promoter (2-3kb)	transcript:Zm00001d025789_T014	-2127
Zm00001d025864	B99_29_peak_29034	10	Promoter (2-3kb)	transcript:Zm00001d025864_T002	2163
Zm00001d026397	B99_29_peak_29842	10	Promoter (2-3kb)	transcript:Zm00001d026397_T001	-2501
Zm00001d026567	B99_29_peak_30043	10	Promoter (2-3kb)	transcript:Zm00001d026567_T004	2486
Zm00001d026645	B99_29_peak_30125	10	Promoter (2-3kb)	transcript:Zm00001d026645_T056	-2122
Zm00001d002000	B99_29_peak_30516	2	Promoter (2-3kb)	transcript:Zm00001d002000_T002	-2195
Zm00001d002024	B99_29_peak_30542	2	Promoter (2-3kb)	transcript:Zm00001d002024_T004	2572
Zm00001d002675	B99_29_peak_31408	2	Promoter (2-3kb)	transcript:Zm00001d002675_T001	-2085
Zm00001d002758	B99_29_peak_31575	2	Promoter (2-3kb)	transcript:Zm00001d002758_T003	2336
Zm00001d002793	B99_29_peak_31628	2	Promoter (2-3kb)	transcript:Zm00001d002793_T001	-2035
Zm00001d003254	B99_29_peak_32575	2	Promoter (2-3kb)	transcript:Zm00001d003254_T001	2817
Zm00001d003613	B99_29_peak_33368	2	Promoter (2-3kb)	transcript:Zm00001d003613_T001	-2515
Zm00001d003689	B99_29_peak_33625	2	Promoter (2-3kb)	transcript:Zm00001d003689_T001	2422
Zm00001d003808	B99_29_peak_33992	2	Promoter (2-3kb)	transcript:Zm00001d003808_T001	-2487
Zm00001d003879	B99_29_peak_34272	2	Promoter (2-3kb)	transcript:Zm00001d003879_T007	2788
Zm00001d003941	B99_29_peak_34710	2	Promoter (2-3kb)	transcript:Zm00001d003941_T004	-2008
Zm00001d004079	B99_29_peak_35378	2	Promoter (2-3kb)	transcript:Zm00001d004079_T001	2741
Zm00001d004131	B99_29_peak_35739	2	Promoter (2-3kb)	transcript:Zm00001d004131_T001	2601
Zm00001d004578	B99_29_peak_38218	2	Promoter (2-3kb)	transcript:Zm00001d004578_T001	2442
Zm00001d004580	B99_29_peak_38248	2	Promoter (2-3kb)	transcript:Zm00001d004580_T001	-2744
Zm00001d004587	B99_29_peak_38299	2	Promoter (2-3kb)	transcript:Zm00001d004587_T001	-2009
Zm00001d004619	B99_29_peak_38472	2	Promoter (2-3kb)	transcript:Zm00001d004619_T001	2021
Zm00001d004635	B99_29_peak_38637	2	Promoter (2-3kb)	transcript:Zm00001d004635_T001	-2459
Zm00001d004870	B99_29_peak_40263	2	Promoter (2-3kb)	transcript:Zm00001d004870_T001	-2147
Zm00001d005040	B99_29_peak_40886	2	Promoter (2-3kb)	transcript:Zm00001d005040_T001	2140
Zm00001d005148	B99_29_peak_41270	2	Promoter (2-3kb)	transcript:Zm00001d005148_T001	-2607
Zm00001d005257	B99_29_peak_41660	2	Promoter (2-3kb)	transcript:Zm00001d005257_T006	-2202
Zm00001d005925	B99_29_peak_43331	2	Promoter (2-3kb)	transcript:Zm00001d005925_T001	2769
Zm00001d005946	B99_29_peak_43352	2	Promoter (2-3kb)	transcript:Zm00001d005946_T001	-2200
Zm00001d006189	B99_29_peak_43775	2	Promoter (2-3kb)	transcript:Zm00001d006189_T001	2026
Zm00001d006401	B99_29_peak_44106	2	Promoter (2-3kb)	transcript:Zm00001d006401_T001	2529
Zm00001d006441	B99_29_peak_44199	2	Promoter (2-3kb)	transcript:Zm00001d006441_T001	2808
Zm00001d006459	B99_29_peak_44238	2	Promoter (2-3kb)	transcript:Zm00001d006459_T006	-2057
Zm00001d007009	B99_29_peak_44973	2	Promoter (2-3kb)	transcript:Zm00001d007009_T003	-2033
Zm00001d007021	B99_29_peak_44986	2	Promoter (2-3kb)	transcript:Zm00001d007021_T001	-2987
Zm00001d007493	B99_29_peak_46010	2	Promoter (2-3kb)	transcript:Zm00001d007493_T001	2742
Zm00001d007542	B99_29_peak_46116	2	Promoter (2-3kb)	transcript:Zm00001d007542_T001	2671
Zm00001d007698	B99_29_peak_46396	2	Promoter (2-3kb)	transcript:Zm00001d007698_T026	2515
Zm00001d039604	B99_29_peak_47476	3	Promoter (2-3kb)	transcript:Zm00001d039604_T001	-2236
Zm00001d039718	B99_29_peak_47741	3	Promoter (2-3kb)	transcript:Zm00001d039718_T002	2094
Zm00001d039729	B99_29_peak_47746	3	Promoter (2-3kb)	transcript:Zm00001d039729_T001	2557
Zm00001d039957	B99_29_peak_48202	3	Promoter (2-3kb)	transcript:Zm00001d039957_T001	-2052
Zm00001d040032	B99_29_peak_48420	3	Promoter (2-3kb)	transcript:Zm00001d040032_T001	2582
Zm00001d040302	B99_29_peak_49211	3	Promoter (2-3kb)	transcript:Zm00001d040302_T007	2882
Zm00001d040313	B99_29_peak_49266	3	Promoter (2-3kb)	transcript:Zm00001d040313_T001	-2864
Zm00001d040485	B99_29_peak_49861	3	Promoter (2-3kb)	transcript:Zm00001d040485_T002	2168
Zm00001d040585	B99_29_peak_50261	3	Promoter (2-3kb)	transcript:Zm00001d040585_T001	2925
Zm00001d040613	B99_29_peak_50450	3	Promoter (2-3kb)	transcript:Zm00001d040613_T002	-2637
Zm00001d040748	B99_29_peak_51052	3	Promoter (2-3kb)	transcript:Zm00001d040748_T084	2786
Zm00001d041265	B99_29_peak_54185	3	Promoter (2-3kb)	transcript:Zm00001d041265_T001	2414
Zm00001d041900	B99_29_peak_56512	3	Promoter (2-3kb)	transcript:Zm00001d041900_T011	-2311
Zm00001d041975	B99_29_peak_56731	3	Promoter (2-3kb)	transcript:Zm00001d041975_T001	2547
Zm00001d042630	B99_29_peak_58456	3	Promoter (2-3kb)	transcript:Zm00001d042630_T001	-2687
Zm00001d042719	B99_29_peak_58674	3	Promoter (2-3kb)	transcript:Zm00001d042719_T001	2582
Zm00001d043093	B99_29_peak_59309	3	Promoter (2-3kb)	transcript:Zm00001d043093_T056	2092
Zm00001d043124	B99_29_peak_59357	3	Promoter (2-3kb)	transcript:Zm00001d043124_T003	2993
Zm00001d043139	B99_29_peak_59374	3	Promoter (2-3kb)	transcript:Zm00001d043139_T001	-2993
Zm00001d043248	B99_29_peak_59546	3	Promoter (2-3kb)	transcript:Zm00001d043248_T001	2465
Zm00001d043265	B99_29_peak_59573	3	Promoter (2-3kb)	transcript:Zm00001d043265_T001	-2200
Zm00001d043494	B99_29_peak_60095	3	Promoter (2-3kb)	transcript:Zm00001d043494_T009	2984
Zm00001d043541	B99_29_peak_60188	3	Promoter (2-3kb)	transcript:Zm00001d043541_T001	-2238
Zm00001d043649	B99_29_peak_60365	3	Promoter (2-3kb)	transcript:Zm00001d043649_T019	-2404
Zm00001d043662	B99_29_peak_60379	3	Promoter (2-3kb)	transcript:Zm00001d043662_T006	-2837
Zm00001d043754	B99_29_peak_60574	3	Promoter (2-3kb)	transcript:Zm00001d043754_T001	-2568
Zm00001d043792	B99_29_peak_60670	3	Promoter (2-3kb)	transcript:Zm00001d043792_T001	2848
Zm00001d043915	B99_29_peak_60928	3	Promoter (2-3kb)	transcript:Zm00001d043915_T006	-2683
Zm00001d044001	B99_29_peak_61083	3	Promoter (2-3kb)	transcript:Zm00001d044001_T003	-2509
Zm00001d044095	B99_29_peak_61289	3	Promoter (2-3kb)	transcript:Zm00001d044095_T001	2774
Zm00001d044173	B99_29_peak_61439	3	Promoter (2-3kb)	transcript:Zm00001d044173_T003	2156
Zm00001d044271	B99_29_peak_61596	3	Promoter (2-3kb)	transcript:Zm00001d044271_T001	-2288
Zm00001d044573	B99_29_peak_62226	3	Promoter (2-3kb)	transcript:Zm00001d044573_T073	2048
Zm00001d044607	B99_29_peak_62293	3	Promoter (2-3kb)	transcript:Zm00001d044607_T001	2096
Zm00001d044613	B99_29_peak_62298	3	Promoter (2-3kb)	transcript:Zm00001d044613_T001	2141
Zm00001d048613	B99_29_peak_62524	4	Promoter (2-3kb)	transcript:Zm00001d048613_T001	2125
Zm00001d048787	B99_29_peak_62872	4	Promoter (2-3kb)	transcript:Zm00001d048787_T001	-2272
Zm00001d048898	B99_29_peak_63042	4	Promoter (2-3kb)	transcript:Zm00001d048898_T001	2905
Zm00001d049377	B99_29_peak_64575	4	Promoter (2-3kb)	transcript:Zm00001d049377_T010	-2082
Zm00001d049423	B99_29_peak_64694	4	Promoter (2-3kb)	transcript:Zm00001d049423_T001	-2165
Zm00001d049515	B99_29_peak_64925	4	Promoter (2-3kb)	transcript:Zm00001d049515_T001	2209
Zm00001d049719	B99_29_peak_65498	4	Promoter (2-3kb)	transcript:Zm00001d049719_T001	2553
Zm00001d049787	B99_29_peak_65681	4	Promoter (2-3kb)	transcript:Zm00001d049787_T001	2848
Zm00001d049843	B99_29_peak_65870	4	Promoter (2-3kb)	transcript:Zm00001d049843_T001	-2477
Zm00001d049953	B99_29_peak_66377	4	Promoter (2-3kb)	transcript:Zm00001d049953_T001	2671
Zm00001d050074	B99_29_peak_67050	4	Promoter (2-3kb)	transcript:Zm00001d050074_T002	2252
Zm00001d050100	B99_29_peak_67149	4	Promoter (2-3kb)	transcript:Zm00001d050100_T001	2677
Zm00001d050145	B99_29_peak_67392	4	Promoter (2-3kb)	transcript:Zm00001d050145_T002	2442
Zm00001d050401	B99_29_peak_68561	4	Promoter (2-3kb)	transcript:Zm00001d050401_T007	2617
Zm00001d050474	B99_29_peak_68921	4	Promoter (2-3kb)	transcript:Zm00001d050474_T001	-2206
Zm00001d050604	B99_29_peak_69744	4	Promoter (2-3kb)	transcript:Zm00001d050604_T001	-2156
Zm00001d050704	B99_29_peak_70554	4	Promoter (2-3kb)	transcript:Zm00001d050704_T001	-2826
Zm00001d050883	B99_29_peak_71341	4	Promoter (2-3kb)	transcript:Zm00001d050883_T003	-2689
Zm00001d050995	B99_29_peak_71854	4	Promoter (2-3kb)	transcript:Zm00001d050995_T001	-2002
Zm00001d051072	B99_29_peak_72171	4	Promoter (2-3kb)	transcript:Zm00001d051072_T001	-2750
Zm00001d051114	B99_29_peak_72403	4	Promoter (2-3kb)	transcript:Zm00001d051114_T001	-2337
Zm00001d051127	B99_29_peak_72463	4	Promoter (2-3kb)	transcript:Zm00001d051127_T001	-2032
Zm00001d051350	B99_29_peak_73200	4	Promoter (2-3kb)	transcript:Zm00001d051350_T001	2445
Zm00001d051572	B99_29_peak_73641	4	Promoter (2-3kb)	transcript:Zm00001d051572_T001	-2541
Zm00001d051732	B99_29_peak_73984	4	Promoter (2-3kb)	transcript:Zm00001d051732_T001	2970
Zm00001d051819	B99_29_peak_74140	4	Promoter (2-3kb)	transcript:Zm00001d051819_T001	-2694
Zm00001d051874	B99_29_peak_74301	4	Promoter (2-3kb)	transcript:Zm00001d051874_T001	2985
Zm00001d052005	B99_29_peak_74529	4	Promoter (2-3kb)	transcript:Zm00001d052005_T001	-2051
Zm00001d052110	B99_29_peak_74753	4	Promoter (2-3kb)	transcript:Zm00001d052110_T020	-2868
Zm00001d052301	B99_29_peak_75246	4	Promoter (2-3kb)	transcript:Zm00001d052301_T001	-2211
Zm00001d052308	B99_29_peak_75267	4	Promoter (2-3kb)	transcript:Zm00001d052308_T001	-2923
Zm00001d052890	B99_29_peak_76512	4	Promoter (2-3kb)	transcript:Zm00001d052890_T001	2580
Zm00001d053134	B99_29_peak_77430	4	Promoter (2-3kb)	transcript:Zm00001d053134_T001	2028
Zm00001d053242	B99_29_peak_77897	4	Promoter (2-3kb)	transcript:Zm00001d053242_T001	-2638
Zm00001d053286	B99_29_peak_78113	4	Promoter (2-3kb)	transcript:Zm00001d053286_T009	2847
Zm00001d053521	B99_29_peak_78797	4	Promoter (2-3kb)	transcript:Zm00001d053521_T001	-2575
Zm00001d053855	B99_29_peak_79458	4	Promoter (2-3kb)	transcript:Zm00001d053855_T001	-2746
Zm00001d053907	B99_29_peak_79525	4	Promoter (2-3kb)	transcript:Zm00001d053907_T001	-2116
Zm00001d054050	B99_29_peak_79656	4	Promoter (2-3kb)	transcript:Zm00001d054050_T001	-2971
Zm00001d054104	B99_29_peak_79727	4	Promoter (2-3kb)	transcript:Zm00001d054104_T008	2019
Zm00001d054110	B99_29_peak_79746	4	Promoter (2-3kb)	transcript:Zm00001d054110_T001	-2395
Zm00001d012842	B99_29_peak_79820	5	Promoter (2-3kb)	transcript:Zm00001d012842_T001	-2642
Zm00001d012854	B99_29_peak_79832	5	Promoter (2-3kb)	transcript:Zm00001d012854_T001	2281
Zm00001d012952	B99_29_peak_79944	5	Promoter (2-3kb)	transcript:Zm00001d012952_T001	-2682
Zm00001d012960	B99_29_peak_79946	5	Promoter (2-3kb)	transcript:Zm00001d012960_T001	-2902
Zm00001d013209	B99_29_peak_80198	5	Promoter (2-3kb)	transcript:Zm00001d013209_T001	2531
Zm00001d013524	B99_29_peak_80672	5	Promoter (2-3kb)	transcript:Zm00001d013524_T007	-2926
Zm00001d013527	B99_29_peak_80677	5	Promoter (2-3kb)	transcript:Zm00001d013527_T002	-2912
Zm00001d013546	B99_29_peak_80706	5	Promoter (2-3kb)	transcript:Zm00001d013546_T001	-2501
Zm00001d013575	B99_29_peak_80735	5	Promoter (2-3kb)	transcript:Zm00001d013575_T001	2568
Zm00001d013577	B99_29_peak_80745	5	Promoter (2-3kb)	transcript:Zm00001d013577_T001	2318
Zm00001d013626	B99_29_peak_80822	5	Promoter (2-3kb)	transcript:Zm00001d013626_T003	2165
Zm00001d013661	B99_29_peak_80882	5	Promoter (2-3kb)	transcript:Zm00001d013661_T001	-2011
Zm00001d013869	B99_29_peak_81378	5	Promoter (2-3kb)	transcript:Zm00001d013869_T001	2894
Zm00001d014039	B99_29_peak_81831	5	Promoter (2-3kb)	transcript:Zm00001d014039_T001	2443
Zm00001d014099	B99_29_peak_81991	5	Promoter (2-3kb)	transcript:Zm00001d014099_T001	-2194
Zm00001d014446	B99_29_peak_83013	5	Promoter (2-3kb)	transcript:Zm00001d014446_T001	2768
Zm00001d014451	B99_29_peak_83063	5	Promoter (2-3kb)	transcript:Zm00001d014451_T001	-2903
Zm00001d014647	B99_29_peak_83649	5	Promoter (2-3kb)	transcript:Zm00001d014647_T001	-2051
Zm00001d014937	B99_29_peak_84391	5	Promoter (2-3kb)	transcript:Zm00001d014937_T001	2692
Zm00001d015322	B99_29_peak_85355	5	Promoter (2-3kb)	transcript:Zm00001d015322_T001	-2501
Zm00001d015368	B99_29_peak_85489	5	Promoter (2-3kb)	transcript:Zm00001d015368_T001	-2730
Zm00001d015754	B99_29_peak_87575	5	Promoter (2-3kb)	transcript:Zm00001d015754_T053	2135
Zm00001d015857	B99_29_peak_88243	5	Promoter (2-3kb)	transcript:Zm00001d015857_T008	2938
Zm00001d015899	B99_29_peak_88452	5	Promoter (2-3kb)	transcript:Zm00001d015899_T001	-2535
Zm00001d016039	B99_29_peak_89237	5	Promoter (2-3kb)	transcript:Zm00001d016039_T001	2499
Zm00001d016132	B99_29_peak_89592	5	Promoter (2-3kb)	transcript:Zm00001d016132_T001	2662
Zm00001d016232	B99_29_peak_90010	5	Promoter (2-3kb)	transcript:Zm00001d016232_T001	2549
Zm00001d016245	B99_29_peak_90093	5	Promoter (2-3kb)	transcript:Zm00001d016245_T001	-2942
Zm00001d016335	B99_29_peak_90491	5	Promoter (2-3kb)	transcript:Zm00001d016335_T001	-2447
Zm00001d016359	B99_29_peak_90586	5	Promoter (2-3kb)	transcript:Zm00001d016359_T001	2791
Zm00001d016505	B99_29_peak_90990	5	Promoter (2-3kb)	transcript:Zm00001d016505_T005	-2254
Zm00001d016777	B99_29_peak_91667	5	Promoter (2-3kb)	transcript:Zm00001d016777_T001	2882
Zm00001d017067	B99_29_peak_92276	5	Promoter (2-3kb)	transcript:Zm00001d017067_T001	-2021
Zm00001d017116	B99_29_peak_92374	5	Promoter (2-3kb)	transcript:Zm00001d017116_T001	2990
Zm00001d017271	B99_29_peak_92683	5	Promoter (2-3kb)	transcript:Zm00001d017271_T005	-2131
Zm00001d017533	B99_29_peak_93213	5	Promoter (2-3kb)	transcript:Zm00001d017533_T001	-2829
Zm00001d017541	B99_29_peak_93217	5	Promoter (2-3kb)	transcript:Zm00001d017541_T002	2185
Zm00001d017818	B99_29_peak_93764	5	Promoter (2-3kb)	transcript:Zm00001d017818_T001	2944
Zm00001d017832	B99_29_peak_93797	5	Promoter (2-3kb)	transcript:Zm00001d017832_T008	2128
Zm00001d017883	B99_29_peak_93878	5	Promoter (2-3kb)	transcript:Zm00001d017883_T022	-2242
Zm00001d017954	B99_29_peak_93953	5	Promoter (2-3kb)	transcript:Zm00001d017954_T002	2061
Zm00001d017996	B99_29_peak_94024	5	Promoter (2-3kb)	transcript:Zm00001d017996_T001	2750
Zm00001d018040	B99_29_peak_94088	5	Promoter (2-3kb)	transcript:Zm00001d018040_T007	2972
Zm00001d018146	B99_29_peak_94248	5	Promoter (2-3kb)	transcript:Zm00001d018146_T002	2678
Zm00001d018163	B99_29_peak_94276	5	Promoter (2-3kb)	transcript:Zm00001d018163_T001	-2572
Zm00001d018230	B99_29_peak_94384	5	Promoter (2-3kb)	transcript:Zm00001d018230_T002	-2680
Zm00001d018565	B99_29_peak_94796	5	Promoter (2-3kb)	transcript:Zm00001d018565_T004	-2021
Zm00001d035209	B99_29_peak_95530	6	Promoter (2-3kb)	transcript:Zm00001d035209_T001	2575
Zm00001d035257	B99_29_peak_95906	6	Promoter (2-3kb)	transcript:Zm00001d035257_T001	-2503
Zm00001d035451	B99_29_peak_96637	6	Promoter (2-3kb)	transcript:Zm00001d035451_T001	-2053
Zm00001d036061	B99_29_peak_99685	6	Promoter (2-3kb)	transcript:Zm00001d036061_T001	-2049
Zm00001d036131	B99_29_peak_99944	6	Promoter (2-3kb)	transcript:Zm00001d036131_T004	2578
Zm00001d036342	B99_29_peak_100711	6	Promoter (2-3kb)	transcript:Zm00001d036342_T001	2491
Zm00001d036636	B99_29_peak_101415	6	Promoter (2-3kb)	transcript:Zm00001d036636_T001	2025
Zm00001d036982	B99_29_peak_102291	6	Promoter (2-3kb)	transcript:Zm00001d036982_T001	2745
Zm00001d037006	B99_29_peak_102335	6	Promoter (2-3kb)	transcript:Zm00001d037006_T019	2545
Zm00001d037212	B99_29_peak_102810	6	Promoter (2-3kb)	transcript:Zm00001d037212_T001	-2010
Zm00001d037731	B99_29_peak_104131	6	Promoter (2-3kb)	transcript:Zm00001d037731_T019	2050
Zm00001d037786	B99_29_peak_104275	6	Promoter (2-3kb)	transcript:Zm00001d037786_T001	-2736
Zm00001d037872	B99_29_peak_104454	6	Promoter (2-3kb)	transcript:Zm00001d037872_T003	2990
Zm00001d038054	B99_29_peak_104907	6	Promoter (2-3kb)	transcript:Zm00001d038054_T001	2089
Zm00001d038164	B99_29_peak_105115	6	Promoter (2-3kb)	transcript:Zm00001d038164_T001	-2920
Zm00001d038258	B99_29_peak_105296	6	Promoter (2-3kb)	transcript:Zm00001d038258_T001	2385
Zm00001d038425	B99_29_peak_105615	6	Promoter (2-3kb)	transcript:Zm00001d038425_T001	2024
Zm00001d038473	B99_29_peak_105678	6	Promoter (2-3kb)	transcript:Zm00001d038473_T001	-2514
Zm00001d038601	B99_29_peak_105888	6	Promoter (2-3kb)	transcript:Zm00001d038601_T001	-2923
Zm00001d038904	B99_29_peak_106298	6	Promoter (2-3kb)	transcript:Zm00001d038904_T001	-2567
Zm00001d038918	B99_29_peak_106315	6	Promoter (2-3kb)	transcript:Zm00001d038918_T001	-2115
Zm00001d038952	B99_29_peak_106368	6	Promoter (2-3kb)	transcript:Zm00001d038952_T001	-2342
Zm00001d039215	B99_29_peak_106700	6	Promoter (2-3kb)	transcript:Zm00001d039215_T004	-2279
Zm00001d018624	B99_29_peak_106909	7	Promoter (2-3kb)	transcript:Zm00001d018624_T002	-2176
Zm00001d018819	B99_29_peak_107265	7	Promoter (2-3kb)	transcript:Zm00001d018819_T001	2077
Zm00001d018940	B99_29_peak_107515	7	Promoter (2-3kb)	transcript:Zm00001d018940_T001	-2582
Zm00001d018954	B99_29_peak_107544	7	Promoter (2-3kb)	transcript:Zm00001d018954_T003	2968
Zm00001d018966	B99_29_peak_107587	7	Promoter (2-3kb)	transcript:Zm00001d018966_T001	-2950
Zm00001d019052	B99_29_peak_107805	7	Promoter (2-3kb)	transcript:Zm00001d019052_T001	2013
Zm00001d019199	B99_29_peak_108340	7	Promoter (2-3kb)	transcript:Zm00001d019199_T001	2322
Zm00001d019279	B99_29_peak_108602	7	Promoter (2-3kb)	transcript:Zm00001d019279_T001	-2174
Zm00001d019513	B99_29_peak_109513	7	Promoter (2-3kb)	transcript:Zm00001d019513_T001	-2858
Zm00001d019620	B99_29_peak_110007	7	Promoter (2-3kb)	transcript:Zm00001d019620_T001	-2211
Zm00001d019692	B99_29_peak_110351	7	Promoter (2-3kb)	transcript:Zm00001d019692_T001	2332
Zm00001d019914	B99_29_peak_112009	7	Promoter (2-3kb)	transcript:Zm00001d019914_T001	2984
Zm00001d020019	B99_29_peak_112804	7	Promoter (2-3kb)	transcript:Zm00001d020019_T005	2436
Zm00001d020088	B99_29_peak_113186	7	Promoter (2-3kb)	transcript:Zm00001d020088_T055	2074
Zm00001d020223	B99_29_peak_113876	7	Promoter (2-3kb)	transcript:Zm00001d020223_T001	2567
Zm00001d020232	B99_29_peak_113918	7	Promoter (2-3kb)	transcript:Zm00001d020232_T001	-2676
Zm00001d020357	B99_29_peak_114427	7	Promoter (2-3kb)	transcript:Zm00001d020357_T001	-2923
Zm00001d021009	B99_29_peak_116445	7	Promoter (2-3kb)	transcript:Zm00001d021009_T001	2433
Zm00001d021250	B99_29_peak_116888	7	Promoter (2-3kb)	transcript:Zm00001d021250_T001	-2116
Zm00001d021430	B99_29_peak_117189	7	Promoter (2-3kb)	transcript:Zm00001d021430_T018	-2469
Zm00001d021522	B99_29_peak_117368	7	Promoter (2-3kb)	transcript:Zm00001d021522_T012	-2535
Zm00001d021551	B99_29_peak_117411	7	Promoter (2-3kb)	transcript:Zm00001d021551_T001	-2272
Zm00001d021621	B99_29_peak_117591	7	Promoter (2-3kb)	transcript:Zm00001d021621_T017	2916
Zm00001d021721	B99_29_peak_117774	7	Promoter (2-3kb)	transcript:Zm00001d021721_T001	-2259
Zm00001d021768	B99_29_peak_117855	7	Promoter (2-3kb)	transcript:Zm00001d021768_T001	2186
Zm00001d021871	B99_29_peak_118012	7	Promoter (2-3kb)	transcript:Zm00001d021871_T002	2454
Zm00001d021956	B99_29_peak_118140	7	Promoter (2-3kb)	transcript:Zm00001d021956_T009	2224
Zm00001d022239	B99_29_peak_118566	7	Promoter (2-3kb)	transcript:Zm00001d022239_T001	-2710
Zm00001d022340	B99_29_peak_118727	7	Promoter (2-3kb)	transcript:Zm00001d022340_T001	2831
Zm00001d022487	B99_29_peak_118953	7	Promoter (2-3kb)	transcript:Zm00001d022487_T001	-2204
Zm00001d008238	B99_29_peak_119340	8	Promoter (2-3kb)	transcript:Zm00001d008238_T001	2520
Zm00001d008239	B99_29_peak_119353	8	Promoter (2-3kb)	transcript:Zm00001d008239_T001	2083
Zm00001d008430	B99_29_peak_119791	8	Promoter (2-3kb)	transcript:Zm00001d008430_T001	2340
Zm00001d008654	B99_29_peak_120273	8	Promoter (2-3kb)	transcript:Zm00001d008654_T061	-2217
Zm00001d008685	B99_29_peak_120350	8	Promoter (2-3kb)	transcript:Zm00001d008685_T001	2406
Zm00001d008886	B99_29_peak_120838	8	Promoter (2-3kb)	transcript:Zm00001d008886_T001	-2008
Zm00001d009087	B99_29_peak_121698	8	Promoter (2-3kb)	transcript:Zm00001d009087_T001	2937
Zm00001d009369	B99_29_peak_123413	8	Promoter (2-3kb)	transcript:Zm00001d009369_T001	-2973
Zm00001d009569	B99_29_peak_124106	8	Promoter (2-3kb)	transcript:Zm00001d009569_T001	2852
Zm00001d009683	B99_29_peak_124400	8	Promoter (2-3kb)	transcript:Zm00001d009683_T020	2165
Zm00001d009830	B99_29_peak_124927	8	Promoter (2-3kb)	transcript:Zm00001d009830_T001	-2610
Zm00001d009835	B99_29_peak_124935	8	Promoter (2-3kb)	transcript:Zm00001d009835_T001	-2083
Zm00001d010118	B99_29_peak_126051	8	Promoter (2-3kb)	transcript:Zm00001d010118_T001	-2765
Zm00001d010184	B99_29_peak_126263	8	Promoter (2-3kb)	transcript:Zm00001d010184_T001	2978
Zm00001d010305	B99_29_peak_126631	8	Promoter (2-3kb)	transcript:Zm00001d010305_T001	2845
Zm00001d010416	B99_29_peak_126956	8	Promoter (2-3kb)	transcript:Zm00001d010416_T002	2722
Zm00001d010490	B99_29_peak_127209	8	Promoter (2-3kb)	transcript:Zm00001d010490_T020	2566
Zm00001d010730	B99_29_peak_127756	8	Promoter (2-3kb)	transcript:Zm00001d010730_T001	2149
Zm00001d010805	B99_29_peak_127884	8	Promoter (2-3kb)	transcript:Zm00001d010805_T001	2296
Zm00001d010858	B99_29_peak_128020	8	Promoter (2-3kb)	transcript:Zm00001d010858_T018	2010
Zm00001d011177	B99_29_peak_128780	8	Promoter (2-3kb)	transcript:Zm00001d011177_T008	-2698
Zm00001d011198	B99_29_peak_128855	8	Promoter (2-3kb)	transcript:Zm00001d011198_T001	-2243
Zm00001d011394	B99_29_peak_129299	8	Promoter (2-3kb)	transcript:Zm00001d011394_T002	2335
Zm00001d011407	B99_29_peak_129317	8	Promoter (2-3kb)	transcript:Zm00001d011407_T001	2499
Zm00001d011833	B99_29_peak_130045	8	Promoter (2-3kb)	transcript:Zm00001d011833_T001	-2280
Zm00001d012155	B99_29_peak_130503	8	Promoter (2-3kb)	transcript:Zm00001d012155_T004	2947
Zm00001d012165	B99_29_peak_130524	8	Promoter (2-3kb)	transcript:Zm00001d012165_T001	2507
Zm00001d012181	B99_29_peak_130546	8	Promoter (2-3kb)	transcript:Zm00001d012181_T001	2563
Zm00001d012643	B99_29_peak_131120	8	Promoter (2-3kb)	transcript:Zm00001d012643_T011	2468
Zm00001d012701	B99_29_peak_131212	8	Promoter (2-3kb)	transcript:Zm00001d012701_T024	2376
Zm00001d044843	B99_29_peak_131735	9	Promoter (2-3kb)	transcript:Zm00001d044843_T001	-2001
Zm00001d045002	B99_29_peak_132107	9	Promoter (2-3kb)	transcript:Zm00001d045002_T002	-2028
Zm00001d045041	B99_29_peak_132178	9	Promoter (2-3kb)	transcript:Zm00001d045041_T002	-2413
Zm00001d045434	B99_29_peak_132866	9	Promoter (2-3kb)	transcript:Zm00001d045434_T005	-2440
Zm00001d045676	B99_29_peak_133587	9	Promoter (2-3kb)	transcript:Zm00001d045676_T001	2261
Zm00001d045707	B99_29_peak_133727	9	Promoter (2-3kb)	transcript:Zm00001d045707_T007	2002
Zm00001d045822	B99_29_peak_134218	9	Promoter (2-3kb)	transcript:Zm00001d045822_T001	-2122
Zm00001d045895	B99_29_peak_134518	9	Promoter (2-3kb)	transcript:Zm00001d045895_T006	2922
Zm00001d045928	B99_29_peak_134607	9	Promoter (2-3kb)	transcript:Zm00001d045928_T001	-2327
Zm00001d046120	B99_29_peak_135880	9	Promoter (2-3kb)	transcript:Zm00001d046120_T001	-2238
Zm00001d046268	B99_29_peak_136743	9	Promoter (2-3kb)	transcript:Zm00001d046268_T001	2431
Zm00001d046687	B99_29_peak_138466	9	Promoter (2-3kb)	transcript:Zm00001d046687_T001	2742
Zm00001d046730	B99_29_peak_138559	9	Promoter (2-3kb)	transcript:Zm00001d046730_T001	2788
Zm00001d046782	B99_29_peak_138684	9	Promoter (2-3kb)	transcript:Zm00001d046782_T001	-2495
Zm00001d046928	B99_29_peak_139003	9	Promoter (2-3kb)	transcript:Zm00001d046928_T003	-2101
Zm00001d047076	B99_29_peak_139341	9	Promoter (2-3kb)	transcript:Zm00001d047076_T001	-2963
Zm00001d047121	B99_29_peak_139433	9	Promoter (2-3kb)	transcript:Zm00001d047121_T003	-2012
Zm00001d047140	B99_29_peak_139471	9	Promoter (2-3kb)	transcript:Zm00001d047140_T002	2218
Zm00001d047347	B99_29_peak_139966	9	Promoter (2-3kb)	transcript:Zm00001d047347_T037	2704
Zm00001d047349	B99_29_peak_139973	9	Promoter (2-3kb)	transcript:Zm00001d047349_T001	-2266
Zm00001d047407	B99_29_peak_140078	9	Promoter (2-3kb)	transcript:Zm00001d047407_T001	2458
Zm00001d047484	B99_29_peak_140278	9	Promoter (2-3kb)	transcript:Zm00001d047484_T001	2237
Zm00001d047528	B99_29_peak_140413	9	Promoter (2-3kb)	transcript:Zm00001d047528_T007	2824
Zm00001d047587	B99_29_peak_140557	9	Promoter (2-3kb)	transcript:Zm00001d047587_T006	2169
Zm00001d047592	B99_29_peak_140567	9	Promoter (2-3kb)	transcript:Zm00001d047592_T001	-2225
Zm00001d047593	B99_29_peak_140574	9	Promoter (2-3kb)	transcript:Zm00001d047593_T001	-2184
Zm00001d047613	B99_29_peak_140607	9	Promoter (2-3kb)	transcript:Zm00001d047613_T001	2548
Zm00001d047631	B99_29_peak_140632	9	Promoter (2-3kb)	transcript:Zm00001d047631_T001	2074
Zm00001d047863	B99_29_peak_141024	9	Promoter (2-3kb)	transcript:Zm00001d047863_T001	-2260
Zm00001d048057	B99_29_peak_141378	9	Promoter (2-3kb)	transcript:Zm00001d048057_T001	2219
Zm00001d048161	B99_29_peak_141523	9	Promoter (2-3kb)	transcript:Zm00001d048161_T001	2080
Zm00001d048217	B99_29_peak_141623	9	Promoter (2-3kb)	transcript:Zm00001d048217_T007	2185
Zm00001d048286	B99_29_peak_141707	9	Promoter (2-3kb)	transcript:Zm00001d048286_T005	2273
Zm00001d000414	B99_29_peak_142735	B73V4_ctg151	Promoter (2-3kb)	transcript:Zm00001d000414_T001	-2829
Zm00001d000364	B99_29_peak_143070	B73V4_ctg189	Promoter (2-3kb)	transcript:Zm00001d000364_T002	-2508
Zm00001d000101	B99_29_peak_144317	B73V4_ctg91	Promoter (2-3kb)	transcript:Zm00001d000101_T001	-2459
GRMZM5G826672	B99_29_peak_144421	Mt	Promoter (2-3kb)	transcript:GRMZM5G826672_T01	2562
Zm00001d027278	B99_29_peak_101	1	Promoter (2-3kb)	transcript:Zm00001d027278_T119	2416
Zm00001d027310	B99_29_peak_189	1	Promoter (2-3kb)	transcript:Zm00001d027310_T001	-2162
Zm00001d027485	B99_29_peak_431	1	Promoter (2-3kb)	transcript:Zm00001d027485_T001	-2418
Zm00001d027503	B99_29_peak_480	1	Promoter (2-3kb)	transcript:Zm00001d027503_T001	2869
Zm00001d027577	B99_29_peak_574	1	Promoter (2-3kb)	transcript:Zm00001d027577_T007	2987
Zm00001d028395	B99_29_peak_2217	1	Promoter (2-3kb)	transcript:Zm00001d028395_T001	-2245
Zm00001d028749	B99_29_peak_2986	1	Promoter (2-3kb)	transcript:Zm00001d028749_T001	-2728
Zm00001d029352	B99_29_peak_4312	1	Promoter (2-3kb)	transcript:Zm00001d029352_T002	-2271
Zm00001d029992	B99_29_peak_6301	1	Promoter (2-3kb)	transcript:Zm00001d029992_T002	2606
Zm00001d030067	B99_29_peak_6619	1	Promoter (2-3kb)	transcript:Zm00001d030067_T001	-2003
Zm00001d030827	B99_29_peak_10745	1	Promoter (2-3kb)	transcript:Zm00001d030827_T001	-2284
Zm00001d031369	B99_29_peak_12448	1	Promoter (2-3kb)	transcript:Zm00001d031369_T001	-2074
Zm00001d032440	B99_29_peak_15002	1	Promoter (2-3kb)	transcript:Zm00001d032440_T014	2050
Zm00001d032523	B99_29_peak_15152	1	Promoter (2-3kb)	transcript:Zm00001d032523_T001	2462
Zm00001d032526	B99_29_peak_15158	1	Promoter (2-3kb)	transcript:Zm00001d032526_T009	-2885
Zm00001d032536	B99_29_peak_15186	1	Promoter (2-3kb)	transcript:Zm00001d032536_T006	-2563
Zm00001d032793	B99_29_peak_15777	1	Promoter (2-3kb)	transcript:Zm00001d032793_T001	-2655
Zm00001d032855	B99_29_peak_15932	1	Promoter (2-3kb)	transcript:Zm00001d032855_T019	2823
Zm00001d032867	B99_29_peak_15966	1	Promoter (2-3kb)	transcript:Zm00001d032867_T005	2185
Zm00001d032964	B99_29_peak_16237	1	Promoter (2-3kb)	transcript:Zm00001d032964_T002	-2223
Zm00001d032986	B99_29_peak_16293	1	Promoter (2-3kb)	transcript:Zm00001d032986_T001	2158
Zm00001d032989	B99_29_peak_16302	1	Promoter (2-3kb)	transcript:Zm00001d032989_T024	2668
Zm00001d033226	B99_29_peak_16886	1	Promoter (2-3kb)	transcript:Zm00001d033226_T001	2259
Zm00001d033455	B99_29_peak_17356	1	Promoter (2-3kb)	transcript:Zm00001d033455_T001	-2486
Zm00001d033606	B99_29_peak_17695	1	Promoter (2-3kb)	transcript:Zm00001d033606_T001	-2560
Zm00001d033691	B99_29_peak_17860	1	Promoter (2-3kb)	transcript:Zm00001d033691_T002	2624
Zm00001d033945	B99_29_peak_18416	1	Promoter (2-3kb)	transcript:Zm00001d033945_T010	2635
Zm00001d034080	B99_29_peak_18689	1	Promoter (2-3kb)	transcript:Zm00001d034080_T032	2849
Zm00001d034889	B99_29_peak_19991	1	Promoter (2-3kb)	transcript:Zm00001d034889_T001	2561
Zm00001d034918	B99_29_peak_20027	1	Promoter (2-3kb)	transcript:Zm00001d034918_T002	-2278
Zm00001d023265	B99_29_peak_20228	10	Promoter (2-3kb)	transcript:Zm00001d023265_T010	-2994
Zm00001d023327	B99_29_peak_20351	10	Promoter (2-3kb)	transcript:Zm00001d023327_T004	-2626
Zm00001d023344	B99_29_peak_20376	10	Promoter (2-3kb)	transcript:Zm00001d023344_T002	2442
Zm00001d023488	B99_29_peak_20609	10	Promoter (2-3kb)	transcript:Zm00001d023488_T001	2395
Zm00001d023940	B99_29_peak_22189	10	Promoter (2-3kb)	transcript:Zm00001d023940_T001	2019
Zm00001d024115	B99_29_peak_23379	10	Promoter (2-3kb)	transcript:Zm00001d024115_T001	-2883
Zm00001d024167	B99_29_peak_23734	10	Promoter (2-3kb)	transcript:Zm00001d024167_T001	2373
Zm00001d024344	B99_29_peak_24688	10	Promoter (2-3kb)	transcript:Zm00001d024344_T001	2794
Zm00001d024553	B99_29_peak_25500	10	Promoter (2-3kb)	transcript:Zm00001d024553_T001	2622
Zm00001d024855	B99_29_peak_26294	10	Promoter (2-3kb)	transcript:Zm00001d024855_T007	-2013
Zm00001d024950	B99_29_peak_26683	10	Promoter (2-3kb)	transcript:Zm00001d024950_T003	2497
Zm00001d025353	B99_29_peak_27981	10	Promoter (2-3kb)	transcript:Zm00001d025353_T020	2703
Zm00001d025592	B99_29_peak_28528	10	Promoter (2-3kb)	transcript:Zm00001d025592_T001	2838
Zm00001d025727	B99_29_peak_28767	10	Promoter (2-3kb)	transcript:Zm00001d025727_T001	2738
Zm00001d025830	B99_29_peak_28983	10	Promoter (2-3kb)	transcript:Zm00001d025830_T060	-2560
Zm00001d026185	B99_29_peak_29583	10	Promoter (2-3kb)	transcript:Zm00001d026185_T001	2921
Zm00001d026420	B99_29_peak_29860	10	Promoter (2-3kb)	transcript:Zm00001d026420_T001	2485
Zm00001d003640	B99_29_peak_33435	2	Promoter (2-3kb)	transcript:Zm00001d003640_T001	-2182
Zm00001d003968	B99_29_peak_34873	2	Promoter (2-3kb)	transcript:Zm00001d003968_T001	-2314
Zm00001d004020	B99_29_peak_35088	2	Promoter (2-3kb)	transcript:Zm00001d004020_T009	2490
Zm00001d004105	B99_29_peak_35557	2	Promoter (2-3kb)	transcript:Zm00001d004105_T001	-2609
Zm00001d004133	B99_29_peak_35745	2	Promoter (2-3kb)	transcript:Zm00001d004133_T001	-2685
Zm00001d004300	B99_29_peak_36854	2	Promoter (2-3kb)	transcript:Zm00001d004300_T012	2127
Zm00001d004347	B99_29_peak_37167	2	Promoter (2-3kb)	transcript:Zm00001d004347_T001	-2136
Zm00001d004397	B99_29_peak_37414	2	Promoter (2-3kb)	transcript:Zm00001d004397_T001	2703
Zm00001d004446	B99_29_peak_37739	2	Promoter (2-3kb)	transcript:Zm00001d004446_T001	2559
Zm00001d005586	B99_29_peak_42557	2	Promoter (2-3kb)	transcript:Zm00001d005586_T001	-2396
Zm00001d005839	B99_29_peak_43166	2	Promoter (2-3kb)	transcript:Zm00001d005839_T001	2854
Zm00001d006068	B99_29_peak_43525	2	Promoter (2-3kb)	transcript:Zm00001d006068_T001	-2628
Zm00001d006862	B99_29_peak_44829	2	Promoter (2-3kb)	transcript:Zm00001d006862_T001	-2705
Zm00001d007075	B99_29_peak_45098	2	Promoter (2-3kb)	transcript:Zm00001d007075_T001	-2286
Zm00001d007182	B99_29_peak_45281	2	Promoter (2-3kb)	transcript:Zm00001d007182_T001	-2237
Zm00001d007507	B99_29_peak_46050	2	Promoter (2-3kb)	transcript:Zm00001d007507_T007	2005
Zm00001d007581	B99_29_peak_46177	2	Promoter (2-3kb)	transcript:Zm00001d007581_T001	-2808
Zm00001d007675	B99_29_peak_46361	2	Promoter (2-3kb)	transcript:Zm00001d007675_T007	2375
Zm00001d039475	B99_29_peak_47255	3	Promoter (2-3kb)	transcript:Zm00001d039475_T007	2354
Zm00001d039843	B99_29_peak_47954	3	Promoter (2-3kb)	transcript:Zm00001d039843_T001	-2715
Zm00001d039903	B99_29_peak_48083	3	Promoter (2-3kb)	transcript:Zm00001d039903_T001	2408
Zm00001d040011	B99_29_peak_48360	3	Promoter (2-3kb)	transcript:Zm00001d040011_T001	-2074
Zm00001d040166	B99_29_peak_48819	3	Promoter (2-3kb)	transcript:Zm00001d040166_T031	-2092
Zm00001d040693	B99_29_peak_50765	3	Promoter (2-3kb)	transcript:Zm00001d040693_T001	-2820
Zm00001d041007	B99_29_peak_52856	3	Promoter (2-3kb)	transcript:Zm00001d041007_T002	2497
Zm00001d041389	B99_29_peak_54643	3	Promoter (2-3kb)	transcript:Zm00001d041389_T015	2236
Zm00001d041438	B99_29_peak_54919	3	Promoter (2-3kb)	transcript:Zm00001d041438_T017	2611
Zm00001d041649	B99_29_peak_55733	3	Promoter (2-3kb)	transcript:Zm00001d041649_T011	-2473
Zm00001d041957	B99_29_peak_56684	3	Promoter (2-3kb)	transcript:Zm00001d041957_T006	-2419
Zm00001d042110	B99_29_peak_57060	3	Promoter (2-3kb)	transcript:Zm00001d042110_T003	2719
Zm00001d042179	B99_29_peak_57291	3	Promoter (2-3kb)	transcript:Zm00001d042179_T001	-2634
Zm00001d042382	B99_29_peak_57786	3	Promoter (2-3kb)	transcript:Zm00001d042382_T001	2236
Zm00001d042642	B99_29_peak_58486	3	Promoter (2-3kb)	transcript:Zm00001d042642_T001	2696
Zm00001d043012	B99_29_peak_59160	3	Promoter (2-3kb)	transcript:Zm00001d043012_T008	2616
Zm00001d043266	B99_29_peak_59580	3	Promoter (2-3kb)	transcript:Zm00001d043266_T005	-2720
Zm00001d043540	B99_29_peak_60185	3	Promoter (2-3kb)	transcript:Zm00001d043540_T020	2909
Zm00001d043794	B99_29_peak_60672	3	Promoter (2-3kb)	transcript:Zm00001d043794_T002	-2021
Zm00001d043797	B99_29_peak_60674	3	Promoter (2-3kb)	transcript:Zm00001d043797_T010	2745
Zm00001d043825	B99_29_peak_60718	3	Promoter (2-3kb)	transcript:Zm00001d043825_T001	-2873
Zm00001d044005	B99_29_peak_61086	3	Promoter (2-3kb)	transcript:Zm00001d044005_T001	2488
Zm00001d044338	B99_29_peak_61751	3	Promoter (2-3kb)	transcript:Zm00001d044338_T019	2046
Zm00001d044494	B99_29_peak_62030	3	Promoter (2-3kb)	transcript:Zm00001d044494_T022	2775
Zm00001d044549	B99_29_peak_62171	3	Promoter (2-3kb)	transcript:Zm00001d044549_T002	2234
Zm00001d044570	B99_29_peak_62205	3	Promoter (2-3kb)	transcript:Zm00001d044570_T064	2136
Zm00001d048635	B99_29_peak_62572	4	Promoter (2-3kb)	transcript:Zm00001d048635_T001	-2078
Zm00001d048788	B99_29_peak_62874	4	Promoter (2-3kb)	transcript:Zm00001d048788_T001	-2982
Zm00001d048902	B99_29_peak_63048	4	Promoter (2-3kb)	transcript:Zm00001d048902_T001	2169
Zm00001d049075	B99_29_peak_63651	4	Promoter (2-3kb)	transcript:Zm00001d049075_T002	2625
Zm00001d049190	B99_29_peak_64026	4	Promoter (2-3kb)	transcript:Zm00001d049190_T019	-2755
Zm00001d049680	B99_29_peak_65390	4	Promoter (2-3kb)	transcript:Zm00001d049680_T008	-2651
Zm00001d050344	B99_29_peak_68321	4	Promoter (2-3kb)	transcript:Zm00001d050344_T001	-2081
Zm00001d050526	B99_29_peak_69299	4	Promoter (2-3kb)	transcript:Zm00001d050526_T043	2404
Zm00001d050610	B99_29_peak_69779	4	Promoter (2-3kb)	transcript:Zm00001d050610_T003	2703
Zm00001d050838	B99_29_peak_71147	4	Promoter (2-3kb)	transcript:Zm00001d050838_T001	-2037
Zm00001d050845	B99_29_peak_71201	4	Promoter (2-3kb)	transcript:Zm00001d050845_T001	2900
Zm00001d051008	B99_29_peak_71904	4	Promoter (2-3kb)	transcript:Zm00001d051008_T004	-2635
Zm00001d051540	B99_29_peak_73567	4	Promoter (2-3kb)	transcript:Zm00001d051540_T001	2974
Zm00001d051724	B99_29_peak_73969	4	Promoter (2-3kb)	transcript:Zm00001d051724_T001	2545
Zm00001d052143	B99_29_peak_74822	4	Promoter (2-3kb)	transcript:Zm00001d052143_T001	-2188
Zm00001d052171	B99_29_peak_74889	4	Promoter (2-3kb)	transcript:Zm00001d052171_T001	-2548
Zm00001d052282	B99_29_peak_75198	4	Promoter (2-3kb)	transcript:Zm00001d052282_T086	-2439
Zm00001d052336	B99_29_peak_75310	4	Promoter (2-3kb)	transcript:Zm00001d052336_T001	-2612
Zm00001d052362	B99_29_peak_75387	4	Promoter (2-3kb)	transcript:Zm00001d052362_T003	-2351
Zm00001d052559	B99_29_peak_75739	4	Promoter (2-3kb)	transcript:Zm00001d052559_T001	2553
Zm00001d052700	B99_29_peak_76126	4	Promoter (2-3kb)	transcript:Zm00001d052700_T003	2223
Zm00001d053107	B99_29_peak_77295	4	Promoter (2-3kb)	transcript:Zm00001d053107_T003	2662
Zm00001d053173	B99_29_peak_77627	4	Promoter (2-3kb)	transcript:Zm00001d053173_T004	-2889
Zm00001d053371	B99_29_peak_78414	4	Promoter (2-3kb)	transcript:Zm00001d053371_T001	-2727
Zm00001d053431	B99_29_peak_78654	4	Promoter (2-3kb)	transcript:Zm00001d053431_T001	-2764
Zm00001d012990	B99_29_peak_79970	5	Promoter (2-3kb)	transcript:Zm00001d012990_T001	-2496
Zm00001d013652	B99_29_peak_80858	5	Promoter (2-3kb)	transcript:Zm00001d013652_T001	-2860
Zm00001d013773	B99_29_peak_81101	5	Promoter (2-3kb)	transcript:Zm00001d013773_T001	2490
Zm00001d013798	B99_29_peak_81165	5	Promoter (2-3kb)	transcript:Zm00001d013798_T001	-2468
Zm00001d013966	B99_29_peak_81569	5	Promoter (2-3kb)	transcript:Zm00001d013966_T002	2627
Zm00001d014148	B99_29_peak_82110	5	Promoter (2-3kb)	transcript:Zm00001d014148_T001	-2301
Zm00001d014237	B99_29_peak_82349	5	Promoter (2-3kb)	transcript:Zm00001d014237_T002	2641
Zm00001d015001	B99_29_peak_84532	5	Promoter (2-3kb)	transcript:Zm00001d015001_T001	2480
Zm00001d015257	B99_29_peak_85149	5	Promoter (2-3kb)	transcript:Zm00001d015257_T001	2265
Zm00001d015443	B99_29_peak_85732	5	Promoter (2-3kb)	transcript:Zm00001d015443_T001	2574
Zm00001d015672	B99_29_peak_86788	5	Promoter (2-3kb)	transcript:Zm00001d015672_T001	2218
Zm00001d015747	B99_29_peak_87511	5	Promoter (2-3kb)	transcript:Zm00001d015747_T021	-2699
Zm00001d015943	B99_29_peak_88690	5	Promoter (2-3kb)	transcript:Zm00001d015943_T001	-2577
Zm00001d016214	B99_29_peak_89939	5	Promoter (2-3kb)	transcript:Zm00001d016214_T001	2137
Zm00001d016675	B99_29_peak_91433	5	Promoter (2-3kb)	transcript:Zm00001d016675_T025	2746
Zm00001d016712	B99_29_peak_91499	5	Promoter (2-3kb)	transcript:Zm00001d016712_T001	2865
Zm00001d016825	B99_29_peak_91816	5	Promoter (2-3kb)	transcript:Zm00001d016825_T015	2469
Zm00001d017128	B99_29_peak_92405	5	Promoter (2-3kb)	transcript:Zm00001d017128_T008	2408
Zm00001d017201	B99_29_peak_92523	5	Promoter (2-3kb)	transcript:Zm00001d017201_T001	2720
Zm00001d017254	B99_29_peak_92636	5	Promoter (2-3kb)	transcript:Zm00001d017254_T002	-2585
Zm00001d017420	B99_29_peak_92959	5	Promoter (2-3kb)	transcript:Zm00001d017420_T001	-2381
Zm00001d017717	B99_29_peak_93577	5	Promoter (2-3kb)	transcript:Zm00001d017717_T001	-2628
Zm00001d017767	B99_29_peak_93653	5	Promoter (2-3kb)	transcript:Zm00001d017767_T003	2238
Zm00001d018423	B99_29_peak_94653	5	Promoter (2-3kb)	transcript:Zm00001d018423_T011	2693
Zm00001d035183	B99_29_peak_95438	6	Promoter (2-3kb)	transcript:Zm00001d035183_T007	2174
Zm00001d035779	B99_29_peak_98173	6	Promoter (2-3kb)	transcript:Zm00001d035779_T001	2084
Zm00001d035800	B99_29_peak_98343	6	Promoter (2-3kb)	transcript:Zm00001d035800_T002	2659
Zm00001d035883	B99_29_peak_98891	6	Promoter (2-3kb)	transcript:Zm00001d035883_T001	2246
Zm00001d036447	B99_29_peak_100995	6	Promoter (2-3kb)	transcript:Zm00001d036447_T001	-2403
Zm00001d036592	B99_29_peak_101319	6	Promoter (2-3kb)	transcript:Zm00001d036592_T001	2608
Zm00001d036671	B99_29_peak_101526	6	Promoter (2-3kb)	transcript:Zm00001d036671_T001	-2705
Zm00001d036971	B99_29_peak_102275	6	Promoter (2-3kb)	transcript:Zm00001d036971_T045	-2285
Zm00001d036983	B99_29_peak_102292	6	Promoter (2-3kb)	transcript:Zm00001d036983_T001	2726
Zm00001d037224	B99_29_peak_102834	6	Promoter (2-3kb)	transcript:Zm00001d037224_T001	-2745
Zm00001d037606	B99_29_peak_103819	6	Promoter (2-3kb)	transcript:Zm00001d037606_T009	2489
Zm00001d037810	B99_29_peak_104326	6	Promoter (2-3kb)	transcript:Zm00001d037810_T001	2425
Zm00001d038044	B99_29_peak_104869	6	Promoter (2-3kb)	transcript:Zm00001d038044_T001	-2485
Zm00001d038204	B99_29_peak_105207	6	Promoter (2-3kb)	transcript:Zm00001d038204_T004	2635
Zm00001d038272	B99_29_peak_105322	6	Promoter (2-3kb)	transcript:Zm00001d038272_T001	2943
Zm00001d038500	B99_29_peak_105720	6	Promoter (2-3kb)	transcript:Zm00001d038500_T001	2368
Zm00001d038515	B99_29_peak_105762	6	Promoter (2-3kb)	transcript:Zm00001d038515_T001	-2198
Zm00001d038561	B99_29_peak_105821	6	Promoter (2-3kb)	transcript:Zm00001d038561_T001	-2645
Zm00001d038568	B99_29_peak_105837	6	Promoter (2-3kb)	transcript:Zm00001d038568_T002	-2906
Zm00001d038649	B99_29_peak_105959	6	Promoter (2-3kb)	transcript:Zm00001d038649_T001	-2375
Zm00001d038758	B99_29_peak_106095	6	Promoter (2-3kb)	transcript:Zm00001d038758_T001	-2944
Zm00001d018798	B99_29_peak_107198	7	Promoter (2-3kb)	transcript:Zm00001d018798_T006	2146
Zm00001d018854	B99_29_peak_107335	7	Promoter (2-3kb)	transcript:Zm00001d018854_T001	2343
Zm00001d019012	B99_29_peak_107713	7	Promoter (2-3kb)	transcript:Zm00001d019012_T001	-2701
Zm00001d019430	B99_29_peak_109136	7	Promoter (2-3kb)	transcript:Zm00001d019430_T005	2113
Zm00001d019495	B99_29_peak_109408	7	Promoter (2-3kb)	transcript:Zm00001d019495_T001	-2428
Zm00001d019950	B99_29_peak_112303	7	Promoter (2-3kb)	transcript:Zm00001d019950_T001	2314
Zm00001d021182	B99_29_peak_116753	7	Promoter (2-3kb)	transcript:Zm00001d021182_T001	2720
Zm00001d021202	B99_29_peak_116809	7	Promoter (2-3kb)	transcript:Zm00001d021202_T029	2932
Zm00001d021470	B99_29_peak_117256	7	Promoter (2-3kb)	transcript:Zm00001d021470_T001	2103
Zm00001d021553	B99_29_peak_117422	7	Promoter (2-3kb)	transcript:Zm00001d021553_T001	-2274
Zm00001d021658	B99_29_peak_117658	7	Promoter (2-3kb)	transcript:Zm00001d021658_T001	-2803
Zm00001d021669	B99_29_peak_117670	7	Promoter (2-3kb)	transcript:Zm00001d021669_T001	2514
Zm00001d021765	B99_29_peak_117852	7	Promoter (2-3kb)	transcript:Zm00001d021765_T002	2224
Zm00001d022276	B99_29_peak_118625	7	Promoter (2-3kb)	transcript:Zm00001d022276_T011	2132
Zm00001d022436	B99_29_peak_118869	7	Promoter (2-3kb)	transcript:Zm00001d022436_T029	2528
Zm00001d022455	B99_29_peak_118905	7	Promoter (2-3kb)	transcript:Zm00001d022455_T001	-2923
Zm00001d022523	B99_29_peak_119010	7	Promoter (2-3kb)	transcript:Zm00001d022523_T001	2965
Zm00001d022527	B99_29_peak_119014	7	Promoter (2-3kb)	transcript:Zm00001d022527_T010	2490
Zm00001d022560	B99_29_peak_119056	7	Promoter (2-3kb)	transcript:Zm00001d022560_T017	2920
Zm00001d008189	B99_29_peak_119257	8	Promoter (2-3kb)	transcript:Zm00001d008189_T008	2787
Zm00001d008460	B99_29_peak_119846	8	Promoter (2-3kb)	transcript:Zm00001d008460_T003	-2781
Zm00001d008788	B99_29_peak_120550	8	Promoter (2-3kb)	transcript:Zm00001d008788_T008	2912
Zm00001d009356	B99_29_peak_123295	8	Promoter (2-3kb)	transcript:Zm00001d009356_T001	-2395
Zm00001d009831	B99_29_peak_124928	8	Promoter (2-3kb)	transcript:Zm00001d009831_T001	-2384
Zm00001d011044	B99_29_peak_128469	8	Promoter (2-3kb)	transcript:Zm00001d011044_T001	-2258
Zm00001d011152	B99_29_peak_128692	8	Promoter (2-3kb)	transcript:Zm00001d011152_T064	2394
Zm00001d011278	B99_29_peak_129021	8	Promoter (2-3kb)	transcript:Zm00001d011278_T002	2715
Zm00001d011336	B99_29_peak_129134	8	Promoter (2-3kb)	transcript:Zm00001d011336_T005	2159
Zm00001d012004	B99_29_peak_130303	8	Promoter (2-3kb)	transcript:Zm00001d012004_T003	2753
Zm00001d012212	B99_29_peak_130569	8	Promoter (2-3kb)	transcript:Zm00001d012212_T001	-2773
Zm00001d012672	B99_29_peak_131164	8	Promoter (2-3kb)	transcript:Zm00001d012672_T001	-2702
Zm00001d044814	B99_29_peak_131624	9	Promoter (2-3kb)	transcript:Zm00001d044814_T017	2499
Zm00001d045109	B99_29_peak_132304	9	Promoter (2-3kb)	transcript:Zm00001d045109_T035	-2470
Zm00001d045216	B99_29_peak_132507	9	Promoter (2-3kb)	transcript:Zm00001d045216_T001	-2141
Zm00001d045705	B99_29_peak_133713	9	Promoter (2-3kb)	transcript:Zm00001d045705_T001	-2867
Zm00001d045768	B99_29_peak_133968	9	Promoter (2-3kb)	transcript:Zm00001d045768_T001	-2125
Zm00001d045894	B99_29_peak_134507	9	Promoter (2-3kb)	transcript:Zm00001d045894_T005	2603
Zm00001d045993	B99_29_peak_135001	9	Promoter (2-3kb)	transcript:Zm00001d045993_T003	2023
Zm00001d046066	B99_29_peak_135572	9	Promoter (2-3kb)	transcript:Zm00001d046066_T001	2595
Zm00001d046221	B99_29_peak_136495	9	Promoter (2-3kb)	transcript:Zm00001d046221_T053	2766
Zm00001d046230	B99_29_peak_136541	9	Promoter (2-3kb)	transcript:Zm00001d046230_T001	2597
Zm00001d046583	B99_29_peak_138108	9	Promoter (2-3kb)	transcript:Zm00001d046583_T002	-2283
Zm00001d047267	B99_29_peak_139786	9	Promoter (2-3kb)	transcript:Zm00001d047267_T001	-2577
Zm00001d047494	B99_29_peak_140317	9	Promoter (2-3kb)	transcript:Zm00001d047494_T060	-2077
Zm00001d047642	B99_29_peak_140662	9	Promoter (2-3kb)	transcript:Zm00001d047642_T001	-2382
Zm00001d047882	B99_29_peak_141069	9	Promoter (2-3kb)	transcript:Zm00001d047882_T007	2066
Zm00001d047889	B99_29_peak_141091	9	Promoter (2-3kb)	transcript:Zm00001d047889_T030	-2031
Zm00001d048089	B99_29_peak_141426	9	Promoter (2-3kb)	transcript:Zm00001d048089_T057	2926
Zm00001d048216	B99_29_peak_141621	9	Promoter (2-3kb)	transcript:Zm00001d048216_T001	2043
Zm00001d000455	B99_29_peak_142585	B73V4_ctg144	Promoter (2-3kb)	transcript:Zm00001d000455_T001	-2086
Zm00001d000089	B99_29_peak_143690	B73V4_ctg31	Promoter (2-3kb)	transcript:Zm00001d000089_T002	-2806
Zm00001d053762	B99_29_peak_79358	4	Promoter (2-3kb)	transcript:Zm00001d053762_T001	2927
Zm00001d053664	B99_29_peak_79179	4	Promoter (2-3kb)	transcript:Zm00001d053664_T001	2661
Zm00001d053171	B99_29_peak_77612	4	Promoter (2-3kb)	transcript:Zm00001d053171_T001	2280
Zm00001d052940	B99_29_peak_76670	4	Promoter (2-3kb)	transcript:Zm00001d052940_T001	-2435
Zm00001d052570	B99_29_peak_75778	4	Promoter (2-3kb)	transcript:Zm00001d052570_T001	2545
Zm00001d052266	B99_29_peak_75149	4	Promoter (2-3kb)	transcript:Zm00001d052266_T001	-2522
Zm00001d051507	B99_29_peak_73480	4	Promoter (2-3kb)	transcript:Zm00001d051507_T010	2711
Zm00001d051179	B99_29_peak_72642	4	Promoter (2-3kb)	transcript:Zm00001d051179_T001	-2045
Zm00001d051121	B99_29_peak_72446	4	Promoter (2-3kb)	transcript:Zm00001d051121_T001	-2124
Zm00001d051122	B99_29_peak_72448	4	Promoter (2-3kb)	transcript:Zm00001d051122_T001	-2329
Zm00001d050642	B99_29_peak_70101	4	Promoter (2-3kb)	transcript:Zm00001d050642_T001	2515
Zm00001d050052	B99_29_peak_66949	4	Promoter (2-3kb)	transcript:Zm00001d050052_T001	-2609
Zm00001d049801	B99_29_peak_65712	4	Promoter (2-3kb)	transcript:Zm00001d049801_T001	-2594
Zm00001d047975	B99_29_peak_141233	9	Promoter (2-3kb)	transcript:Zm00001d047975_T001	2465
Zm00001d047474	B99_29_peak_140248	9	Promoter (2-3kb)	transcript:Zm00001d047474_T001	2135
Zm00001d047451	B99_29_peak_140186	9	Promoter (2-3kb)	transcript:Zm00001d047451_T015	2118
Zm00001d046906	B99_29_peak_138951	9	Promoter (2-3kb)	transcript:Zm00001d046906_T001	-2087
Zm00001d046225	B99_29_peak_136518	9	Promoter (2-3kb)	transcript:Zm00001d046225_T001	-2847
Zm00001d046069	B99_29_peak_135590	9	Promoter (2-3kb)	transcript:Zm00001d046069_T001	-2774
Zm00001d045683	B99_29_peak_133622	9	Promoter (2-3kb)	transcript:Zm00001d045683_T001	-2431
Zm00001d045653	B99_29_peak_133475	9	Promoter (2-3kb)	transcript:Zm00001d045653_T001	-2478
Zm00001d045146	B99_29_peak_132370	9	Promoter (2-3kb)	transcript:Zm00001d045146_T004	-2962
Zm00001d045064	B99_29_peak_132216	9	Promoter (2-3kb)	transcript:Zm00001d045064_T001	2571
Zm00001d044750	B99_29_peak_131421	9	Promoter (2-3kb)	transcript:Zm00001d044750_T001	2683
Zm00001d044291	B99_29_peak_61671	3	Promoter (2-3kb)	transcript:Zm00001d044291_T001	2983
Zm00001d044017	B99_29_peak_61119	3	Promoter (2-3kb)	transcript:Zm00001d044017_T001	2855
Zm00001d043900	B99_29_peak_60894	3	Promoter (2-3kb)	transcript:Zm00001d043900_T002	-2927
Zm00001d043514	B99_29_peak_60130	3	Promoter (2-3kb)	transcript:Zm00001d043514_T001	2077
Zm00001d042962	B99_29_peak_59083	3	Promoter (2-3kb)	transcript:Zm00001d042962_T007	2410
Zm00001d042888	B99_29_peak_58971	3	Promoter (2-3kb)	transcript:Zm00001d042888_T001	2087
Zm00001d042639	B99_29_peak_58468	3	Promoter (2-3kb)	transcript:Zm00001d042639_T006	-2358
Zm00001d042399	B99_29_peak_57826	3	Promoter (2-3kb)	transcript:Zm00001d042399_T001	2296
Zm00001d042066	B99_29_peak_56955	3	Promoter (2-3kb)	transcript:Zm00001d042066_T033	-2665
Zm00001d041693	B99_29_peak_55859	3	Promoter (2-3kb)	transcript:Zm00001d041693_T006	2996
Zm00001d041321	B99_29_peak_54406	3	Promoter (2-3kb)	transcript:Zm00001d041321_T001	2378
Zm00001d041234	B99_29_peak_54043	3	Promoter (2-3kb)	transcript:Zm00001d041234_T001	2171
Zm00001d040686	B99_29_peak_50733	3	Promoter (2-3kb)	transcript:Zm00001d040686_T001	-2295
Zm00001d039921	B99_29_peak_48126	3	Promoter (2-3kb)	transcript:Zm00001d039921_T001	2318
Zm00001d039911	B99_29_peak_48104	3	Promoter (2-3kb)	transcript:Zm00001d039911_T002	2444
Zm00001d039873	B99_29_peak_48012	3	Promoter (2-3kb)	transcript:Zm00001d039873_T001	2517
Zm00001d039693	B99_29_peak_47668	3	Promoter (2-3kb)	transcript:Zm00001d039693_T001	-2076
Zm00001d038205	B99_29_peak_105210	6	Promoter (2-3kb)	transcript:Zm00001d038205_T001	-2482
Zm00001d038173	B99_29_peak_105147	6	Promoter (2-3kb)	transcript:Zm00001d038173_T001	-2675
Zm00001d037997	B99_29_peak_104753	6	Promoter (2-3kb)	transcript:Zm00001d037997_T001	-2511
Zm00001d037313	B99_29_peak_103091	6	Promoter (2-3kb)	transcript:Zm00001d037313_T022	2993
Zm00001d036936	B99_29_peak_102180	6	Promoter (2-3kb)	transcript:Zm00001d036936_T001	-2601
Zm00001d035632	B99_29_peak_97430	6	Promoter (2-3kb)	transcript:Zm00001d035632_T001	2251
Zm00001d034826	B99_29_peak_19900	1	Promoter (2-3kb)	transcript:Zm00001d034826_T005	2116
Zm00001d034740	B99_29_peak_19779	1	Promoter (2-3kb)	transcript:Zm00001d034740_T001	2749
Zm00001d033861	B99_29_peak_18223	1	Promoter (2-3kb)	transcript:Zm00001d033861_T002	2755
Zm00001d033781	B99_29_peak_18030	1	Promoter (2-3kb)	transcript:Zm00001d033781_T001	2107
Zm00001d032956	B99_29_peak_16221	1	Promoter (2-3kb)	transcript:Zm00001d032956_T001	2018
Zm00001d032917	B99_29_peak_16129	1	Promoter (2-3kb)	transcript:Zm00001d032917_T001	-2740
Zm00001d032346	B99_29_peak_14762	1	Promoter (2-3kb)	transcript:Zm00001d032346_T002	2927
Zm00001d031927	B99_29_peak_13683	1	Promoter (2-3kb)	transcript:Zm00001d031927_T014	-2012
Zm00001d031709	B99_29_peak_13186	1	Promoter (2-3kb)	transcript:Zm00001d031709_T001	2018
Zm00001d031230	B99_29_peak_12164	1	Promoter (2-3kb)	transcript:Zm00001d031230_T001	-2895
Zm00001d031018	B99_29_peak_11550	1	Promoter (2-3kb)	transcript:Zm00001d031018_T002	-2961
Zm00001d030935	B99_29_peak_11141	1	Promoter (2-3kb)	transcript:Zm00001d030935_T001	-2934
Zm00001d030609	B99_29_peak_9811	1	Promoter (2-3kb)	transcript:Zm00001d030609_T001	-2663
Zm00001d029060	B99_29_peak_3712	1	Promoter (2-3kb)	transcript:Zm00001d029060_T009	2753
Zm00001d029004	B99_29_peak_3559	1	Promoter (2-3kb)	transcript:Zm00001d029004_T112	-2419
Zm00001d028791	B99_29_peak_3066	1	Promoter (2-3kb)	transcript:Zm00001d028791_T001	2068
Zm00001d028000	B99_29_peak_1340	1	Promoter (2-3kb)	transcript:Zm00001d028000_T001	2747
Zm00001d027691	B99_29_peak_753	1	Promoter (2-3kb)	transcript:Zm00001d027691_T001	2742
Zm00001d052050	B99_29_peak_74629	4	Promoter (2-3kb)	transcript:Zm00001d052050_T001	2745
Zm00001d050452	B99_29_peak_68761	4	Promoter (2-3kb)	transcript:Zm00001d050452_T001	-2474
Zm00001d026118	B99_29_peak_29458	10	Promoter (2-3kb)	transcript:Zm00001d026118_T022	-2832
Zm00001d024891	B99_29_peak_26465	10	Promoter (2-3kb)	transcript:Zm00001d024891_T001	2860
Zm00001d024860	B99_29_peak_26320	10	Promoter (2-3kb)	transcript:Zm00001d024860_T001	-2629
Zm00001d024058	B99_29_peak_22928	10	Promoter (2-3kb)	transcript:Zm00001d024058_T001	2879
Zm00001d023833	B99_29_peak_21709	10	Promoter (2-3kb)	transcript:Zm00001d023833_T003	-2317
Zm00001d023792	B99_29_peak_21531	10	Promoter (2-3kb)	transcript:Zm00001d023792_T006	2502
Zm00001d023480	B99_29_peak_20579	10	Promoter (2-3kb)	transcript:Zm00001d023480_T001	2827
Zm00001d023306	B99_29_peak_20272	10	Promoter (2-3kb)	transcript:Zm00001d023306_T001	2944
Zm00001d022347	B99_29_peak_118753	7	Promoter (2-3kb)	transcript:Zm00001d022347_T001	2395
Zm00001d022198	B99_29_peak_118514	7	Promoter (2-3kb)	transcript:Zm00001d022198_T006	2669
Zm00001d022010	B99_29_peak_118211	7	Promoter (2-3kb)	transcript:Zm00001d022010_T005	-2068
Zm00001d021565	B99_29_peak_117447	7	Promoter (2-3kb)	transcript:Zm00001d021565_T004	2349
Zm00001d021419	B99_29_peak_117170	7	Promoter (2-3kb)	transcript:Zm00001d021419_T001	2271
Zm00001d020985	B99_29_peak_116346	7	Promoter (2-3kb)	transcript:Zm00001d020985_T002	2091
Zm00001d020810	B99_29_peak_115989	7	Promoter (2-3kb)	transcript:Zm00001d020810_T001	-2579
Zm00001d020769	B99_29_peak_115878	7	Promoter (2-3kb)	transcript:Zm00001d020769_T004	2948
Zm00001d020036	B99_29_peak_112886	7	Promoter (2-3kb)	transcript:Zm00001d020036_T001	-2361
Zm00001d019703	B99_29_peak_110411	7	Promoter (2-3kb)	transcript:Zm00001d019703_T001	2076
Zm00001d019667	B99_29_peak_110208	7	Promoter (2-3kb)	transcript:Zm00001d019667_T001	2746
Zm00001d018178	B99_29_peak_94295	5	Promoter (2-3kb)	transcript:Zm00001d018178_T001	2147
Zm00001d018151	B99_29_peak_94254	5	Promoter (2-3kb)	transcript:Zm00001d018151_T006	2389
Zm00001d017980	B99_29_peak_93988	5	Promoter (2-3kb)	transcript:Zm00001d017980_T001	2680
Zm00001d017655	B99_29_peak_93450	5	Promoter (2-3kb)	transcript:Zm00001d017655_T001	2169
Zm00001d017573	B99_29_peak_93278	5	Promoter (2-3kb)	transcript:Zm00001d017573_T001	-2685
Zm00001d017226	B99_29_peak_92573	5	Promoter (2-3kb)	transcript:Zm00001d017226_T001	2802
Zm00001d017158	B99_29_peak_92448	5	Promoter (2-3kb)	transcript:Zm00001d017158_T001	2662
Zm00001d016650	B99_29_peak_91388	5	Promoter (2-3kb)	transcript:Zm00001d016650_T001	2699
Zm00001d014624	B99_29_peak_83576	5	Promoter (2-3kb)	transcript:Zm00001d014624_T001	-2637
Zm00001d013206	B99_29_peak_80195	5	Promoter (2-3kb)	transcript:Zm00001d013206_T001	-2735
Zm00001d011827	B99_29_peak_130040	8	Promoter (2-3kb)	transcript:Zm00001d011827_T002	2298
Zm00001d011697	B99_29_peak_129878	8	Promoter (2-3kb)	transcript:Zm00001d011697_T001	-2269
Zm00001d011386	B99_29_peak_129282	8	Promoter (2-3kb)	transcript:Zm00001d011386_T004	2219
Zm00001d010604	B99_29_peak_127454	8	Promoter (2-3kb)	transcript:Zm00001d010604_T001	-2112
Zm00001d010565	B99_29_peak_127382	8	Promoter (2-3kb)	transcript:Zm00001d010565_T001	-2160
Zm00001d009837	B99_29_peak_124954	8	Promoter (2-3kb)	transcript:Zm00001d009837_T003	2724
Zm00001d009396	B99_29_peak_123528	8	Promoter (2-3kb)	transcript:Zm00001d009396_T001	-2372
Zm00001d009125	B99_29_peak_121898	8	Promoter (2-3kb)	transcript:Zm00001d009125_T015	2315
Zm00001d008693	B99_29_peak_120358	8	Promoter (2-3kb)	transcript:Zm00001d008693_T003	2955
Zm00001d008674	B99_29_peak_120330	8	Promoter (2-3kb)	transcript:Zm00001d008674_T001	2867
Zm00001d008259	B99_29_peak_119418	8	Promoter (2-3kb)	transcript:Zm00001d008259_T001	2573
Zm00001d007945	B99_29_peak_46821	2	Promoter (2-3kb)	transcript:Zm00001d007945_T001	-2749
Zm00001d007344	B99_29_peak_45653	2	Promoter (2-3kb)	transcript:Zm00001d007344_T001	2746
Zm00001d007202	B99_29_peak_45321	2	Promoter (2-3kb)	transcript:Zm00001d007202_T001	-2269
Zm00001d006836	B99_29_peak_44791	2	Promoter (2-3kb)	transcript:Zm00001d006836_T001	-2411
Zm00001d006570	B99_29_peak_44379	2	Promoter (2-3kb)	transcript:Zm00001d006570_T003	2677
Zm00001d006475	B99_29_peak_44258	2	Promoter (2-3kb)	transcript:Zm00001d006475_T001	-2825
Zm00001d006357	B99_29_peak_44051	2	Promoter (2-3kb)	transcript:Zm00001d006357_T001	-2947
Zm00001d005674	B99_29_peak_42730	2	Promoter (2-3kb)	transcript:Zm00001d005674_T001	-2029
Zm00001d005264	B99_29_peak_41676	2	Promoter (2-3kb)	transcript:Zm00001d005264_T001	2180
Zm00001d005258	B99_29_peak_41662	2	Promoter (2-3kb)	transcript:Zm00001d005258_T001	-2419
Zm00001d005143	B99_29_peak_41247	2	Promoter (2-3kb)	transcript:Zm00001d005143_T001	2676
Zm00001d005118	B99_29_peak_41147	2	Promoter (2-3kb)	transcript:Zm00001d005118_T002	2904
Zm00001d004877	B99_29_peak_40284	2	Promoter (2-3kb)	transcript:Zm00001d004877_T004	2116
Zm00001d004502	B99_29_peak_37926	2	Promoter (2-3kb)	transcript:Zm00001d004502_T001	2865
Zm00001d004332	B99_29_peak_37062	2	Promoter (2-3kb)	transcript:Zm00001d004332_T001	2822
Zm00001d003590	B99_29_peak_33299	2	Promoter (2-3kb)	transcript:Zm00001d003590_T003	2943
Zm00001d002694	B99_29_peak_31439	2	Promoter (2-3kb)	transcript:Zm00001d002694_T005	2936
Zm00001d001946	B99_29_peak_30455	2	Promoter (2-3kb)	transcript:Zm00001d001946_T001	-2370
Zm00001d016377	B99_29_peak_90652	5	Promoter (2-3kb)	transcript:Zm00001d016377_T001	2662
Zm00001d004216	B99_29_peak_36226	2	Promoter (2-3kb)	transcript:Zm00001d004216_T001	-2502
Zm00001d041311	B99_29_peak_54375	3	Promoter (2-3kb)	transcript:Zm00001d041311_T002	-2687
Zm00001d000321	B99_29_peak_143057	B73V4_ctg188	Promoter (2-3kb)	transcript:Zm00001d000321_T001	2389
Zm00001d054098	B99_29_peak_79721	4	Promoter (2-3kb)	transcript:Zm00001d054098_T001	2486
Zm00001d053264	B99_29_peak_78018	4	Promoter (2-3kb)	transcript:Zm00001d053264_T001	-2093
Zm00001d053245	B99_29_peak_77917	4	Promoter (2-3kb)	transcript:Zm00001d053245_T005	2720
Zm00001d048766	B99_29_peak_62845	4	Promoter (2-3kb)	transcript:Zm00001d048766_T005	2488
Zm00001d044788	B99_29_peak_131530	9	Promoter (2-3kb)	transcript:Zm00001d044788_T001	2179
Zm00001d041073	B99_29_peak_53231	3	Promoter (2-3kb)	transcript:Zm00001d041073_T001	-2725
Zm00001d040704	B99_29_peak_50815	3	Promoter (2-3kb)	transcript:Zm00001d040704_T001	2228
Zm00001d038085	B99_29_peak_104944	6	Promoter (2-3kb)	transcript:Zm00001d038085_T001	-2978
Zm00001d037813	B99_29_peak_104333	6	Promoter (2-3kb)	transcript:Zm00001d037813_T002	2470
Zm00001d036927	B99_29_peak_102175	6	Promoter (2-3kb)	transcript:Zm00001d036927_T001	2831
Zm00001d018270	B99_29_peak_94438	5	Promoter (2-3kb)	transcript:Zm00001d018270_T001	-2138
Zm00001d016343	B99_29_peak_90516	5	Promoter (2-3kb)	transcript:Zm00001d016343_T001	2861
Zm00001d012950	B99_29_peak_79942	5	Promoter (2-3kb)	transcript:Zm00001d012950_T002	2047
Zm00001d010578	B99_29_peak_127404	8	Promoter (2-3kb)	transcript:Zm00001d010578_T005	-2809
Zm00001d008244	B99_29_peak_119362	8	Promoter (2-3kb)	transcript:Zm00001d008244_T004	-2013
Zm00001d007956	B99_29_peak_46843	2	Promoter (2-3kb)	transcript:Zm00001d007956_T001	2514
Zm00001d035223	B99_29_peak_95690	6	Promoter (2-3kb)	transcript:Zm00001d035223_T001	-2093
Zm00001d028137	B99_29_peak_1609	1	Promoter (2-3kb)	transcript:Zm00001d028137_T001	2936
Zm00001d030795	B99_29_peak_10599	1	Promoter (2-3kb)	transcript:Zm00001d030795_T001	-2399
Zm00001d031032	B99_29_peak_11595	1	Promoter (2-3kb)	transcript:Zm00001d031032_T001	2246
Zm00001d032217	B99_29_peak_14360	1	Promoter (2-3kb)	transcript:Zm00001d032217_T001	2967
Zm00001d032386	B99_29_peak_14901	1	Promoter (2-3kb)	transcript:Zm00001d032386_T001	2378
Zm00001d034246	B99_29_peak_18985	1	Promoter (2-3kb)	transcript:Zm00001d034246_T001	2808
Zm00001d048697	B99_29_peak_62679	4	Promoter (2-3kb)	transcript:Zm00001d048697_T005	-2243
Zm00001d049346	B99_29_peak_64518	4	Promoter (2-3kb)	transcript:Zm00001d049346_T001	2489
Zm00001d016655	B99_29_peak_91400	5	Promoter (2-3kb)	transcript:Zm00001d016655_T001	2931
Zm00001d035600	B99_29_peak_97307	6	Promoter (2-3kb)	transcript:Zm00001d035600_T001	2677
Zm00001d036858	B99_29_peak_101996	6	Promoter (2-3kb)	transcript:Zm00001d036858_T001	2210
Zm00001d037128	B99_29_peak_102651	6	Promoter (2-3kb)	transcript:Zm00001d037128_T001	2507
Zm00001d008915	B99_29_peak_120905	8	Promoter (2-3kb)	transcript:Zm00001d008915_T001	-2807
Zm00001d008918	B99_29_peak_120907	8	Promoter (2-3kb)	transcript:Zm00001d008918_T001	-2933
Zm00001d009286	B99_29_peak_122846	8	Promoter (2-3kb)	transcript:Zm00001d009286_T001	2341
Zm00001d047641	B99_29_peak_140658	9	Promoter (2-3kb)	transcript:Zm00001d047641_T001	-2329
Zm00001d047979	B99_29_peak_141242	9	Promoter (2-3kb)	transcript:Zm00001d047979_T005	-2179
Zm00001d000298	B99_29_peak_142181	B73V4_ctg103	Promoter (2-3kb)	transcript:Zm00001d000298_T001	2158
Zm00001d033366	B99_29_peak_17194	1	Promoter (2-3kb)	transcript:Zm00001d033366_T004	2780
Zm00001d024365	B99_29_peak_24774	10	Promoter (2-3kb)	transcript:Zm00001d024365_T001	-2035
Zm00001d024512	B99_29_peak_25285	10	Promoter (2-3kb)	transcript:Zm00001d024512_T007	-2217
Zm00001d024596	B99_29_peak_25624	10	Promoter (2-3kb)	transcript:Zm00001d024596_T009	-2404
Zm00001d025094	B99_29_peak_27190	10	Promoter (2-3kb)	transcript:Zm00001d025094_T001	2708
Zm00001d025812	B99_29_peak_28903	10	Promoter (2-3kb)	transcript:Zm00001d025812_T001	2045
Zm00001d025989	B99_29_peak_29268	10	Promoter (2-3kb)	transcript:Zm00001d025989_T001	2510
Zm00001d026355	B99_29_peak_29774	10	Promoter (2-3kb)	transcript:Zm00001d026355_T001	2248
Zm00001d026590	B99_29_peak_30069	10	Promoter (2-3kb)	transcript:Zm00001d026590_T031	-2777
Zm00001d001953	B99_29_peak_30461	2	Promoter (2-3kb)	transcript:Zm00001d001953_T003	2380
Zm00001d004510	B99_29_peak_37991	2	Promoter (2-3kb)	transcript:Zm00001d004510_T006	-2040
Zm00001d040833	B99_29_peak_51437	3	Promoter (2-3kb)	transcript:Zm00001d040833_T001	2535
Zm00001d041515	B99_29_peak_55293	3	Promoter (2-3kb)	transcript:Zm00001d041515_T001	2305
Zm00001d048926	B99_29_peak_63131	4	Promoter (2-3kb)	transcript:Zm00001d048926_T003	-2429
Zm00001d016055	B99_29_peak_89298	5	Promoter (2-3kb)	transcript:Zm00001d016055_T001	-2355
Zm00001d036812	B99_29_peak_101822	6	Promoter (2-3kb)	transcript:Zm00001d036812_T001	-2069
Zm00001d037297	B99_29_peak_103040	6	Promoter (2-3kb)	transcript:Zm00001d037297_T008	2907
Zm00001d037897	B99_29_peak_104513	6	Promoter (2-3kb)	transcript:Zm00001d037897_T002	2433
Zm00001d039009	B99_29_peak_106440	6	Promoter (2-3kb)	transcript:Zm00001d039009_T001	-2324
Zm00001d008530	B99_29_peak_120006	8	Promoter (2-3kb)	transcript:Zm00001d008530_T001	2529
Zm00001d009124	B99_29_peak_121891	8	Promoter (2-3kb)	transcript:Zm00001d009124_T001	-2318
Zm00001d047857	B99_29_peak_141018	9	Promoter (2-3kb)	transcript:Zm00001d047857_T001	2148
Zm00001d028890	B99_29_peak_3290	1	Promoter (2-3kb)	transcript:Zm00001d028890_T001	2440
Zm00001d030157	B99_29_peak_7026	1	Promoter (2-3kb)	transcript:Zm00001d030157_T001	2166
Zm00001d031574	B99_29_peak_12932	1	Promoter (2-3kb)	transcript:Zm00001d031574_T001	2634
Zm00001d033374	B99_29_peak_17211	1	Promoter (2-3kb)	transcript:Zm00001d033374_T001	-2938
Zm00001d025855	B99_29_peak_29006	10	Promoter (2-3kb)	transcript:Zm00001d025855_T027	-2001
Zm00001d004968	B99_29_peak_40602	2	Promoter (2-3kb)	transcript:Zm00001d004968_T001	2845
Zm00001d039748	B99_29_peak_47776	3	Promoter (2-3kb)	transcript:Zm00001d039748_T001	2481
Zm00001d051875	B99_29_peak_74304	4	Promoter (2-3kb)	transcript:Zm00001d051875_T001	-2169
Zm00001d017049	B99_29_peak_92237	5	Promoter (2-3kb)	transcript:Zm00001d017049_T003	2043
Zm00001d035136	B99_29_peak_95278	6	Promoter (2-3kb)	transcript:Zm00001d035136_T002	-2278
Zm00001d019434	B99_29_peak_109161	7	Promoter (2-3kb)	transcript:Zm00001d019434_T001	2660
Zm00001d019760	B99_29_peak_110795	7	Promoter (2-3kb)	transcript:Zm00001d019760_T001	2274
Zm00001d020288	B99_29_peak_114105	7	Promoter (2-3kb)	transcript:Zm00001d020288_T001	2626
Zm00001d020563	B99_29_peak_115310	7	Promoter (2-3kb)	transcript:Zm00001d020563_T001	2606
Zm00001d021383	B99_29_peak_117124	7	Promoter (2-3kb)	transcript:Zm00001d021383_T001	-2261
Zm00001d009047	B99_29_peak_121475	8	Promoter (2-3kb)	transcript:Zm00001d009047_T001	-2969
Zm00001d045332	B99_29_peak_132700	9	Promoter (2-3kb)	transcript:Zm00001d045332_T002	2417
Zm00001d046779	B99_29_peak_138676	9	Promoter (2-3kb)	transcript:Zm00001d046779_T004	-2250
Zm00001d047717	B99_29_peak_140781	9	Promoter (2-3kb)	transcript:Zm00001d047717_T026	-2051
Zm00001d048083	B99_29_peak_141415	9	Promoter (2-3kb)	transcript:Zm00001d048083_T001	-2130
Zm00001d027230	B99_29_peak_13	1	Promoter (2-3kb)	transcript:Zm00001d027230_T001	2432
Zm00001d027257	B99_29_peak_49	1	Promoter (2-3kb)	transcript:Zm00001d027257_T003	2614
Zm00001d027258	B99_29_peak_55	1	Promoter (2-3kb)	transcript:Zm00001d027258_T001	-2165
Zm00001d027288	B99_29_peak_121	1	Promoter (2-3kb)	transcript:Zm00001d027288_T001	2840
Zm00001d027307	B99_29_peak_180	1	Promoter (2-3kb)	transcript:Zm00001d027307_T001	-2749
Zm00001d027337	B99_29_peak_218	1	Promoter (2-3kb)	transcript:Zm00001d027337_T001	-2173
Zm00001d027536	B99_29_peak_526	1	Promoter (2-3kb)	transcript:Zm00001d027536_T008	-2280
Zm00001d027538	B99_29_peak_529	1	Promoter (2-3kb)	transcript:Zm00001d027538_T001	2325
Zm00001d027551	B99_29_peak_553	1	Promoter (2-3kb)	transcript:Zm00001d027551_T001	-2634
Zm00001d027604	B99_29_peak_602	1	Promoter (2-3kb)	transcript:Zm00001d027604_T001	2145
Zm00001d027694	B99_29_peak_760	1	Promoter (2-3kb)	transcript:Zm00001d027694_T002	2167
Zm00001d027714	B99_29_peak_798	1	Promoter (2-3kb)	transcript:Zm00001d027714_T002	2316
Zm00001d027721	B99_29_peak_813	1	Promoter (2-3kb)	transcript:Zm00001d027721_T001	-2983
Zm00001d027749	B99_29_peak_842	1	Promoter (2-3kb)	transcript:Zm00001d027749_T002	-2458
Zm00001d027758	B99_29_peak_854	1	Promoter (2-3kb)	transcript:Zm00001d027758_T003	2960
Zm00001d027789	B99_29_peak_913	1	Promoter (2-3kb)	transcript:Zm00001d027789_T002	2010
Zm00001d027790	B99_29_peak_918	1	Promoter (2-3kb)	transcript:Zm00001d027790_T001	2347
Zm00001d027807	B99_29_peak_948	1	Promoter (2-3kb)	transcript:Zm00001d027807_T025	2257
Zm00001d027862	B99_29_peak_1058	1	Promoter (2-3kb)	transcript:Zm00001d027862_T001	2268
Zm00001d027914	B99_29_peak_1169	1	Promoter (2-3kb)	transcript:Zm00001d027914_T001	2737
Zm00001d027922	B99_29_peak_1188	1	Promoter (2-3kb)	transcript:Zm00001d027922_T002	2848
Zm00001d027978	B99_29_peak_1281	1	Promoter (2-3kb)	transcript:Zm00001d027978_T001	2372
Zm00001d028022	B99_29_peak_1387	1	Promoter (2-3kb)	transcript:Zm00001d028022_T003	2346
Zm00001d028046	B99_29_peak_1454	1	Promoter (2-3kb)	transcript:Zm00001d028046_T001	-2631
Zm00001d028073	B99_29_peak_1473	1	Promoter (2-3kb)	transcript:Zm00001d028073_T004	-2002
Zm00001d028120	B99_29_peak_1565	1	Promoter (2-3kb)	transcript:Zm00001d028120_T001	2346
Zm00001d028201	B99_29_peak_1752	1	Promoter (2-3kb)	transcript:Zm00001d028201_T001	-2185
Zm00001d028285	B99_29_peak_1953	1	Promoter (2-3kb)	transcript:Zm00001d028285_T004	2317
Zm00001d028299	B99_29_peak_1983	1	Promoter (2-3kb)	transcript:Zm00001d028299_T006	2074
Zm00001d028354	B99_29_peak_2127	1	Promoter (2-3kb)	transcript:Zm00001d028354_T001	2386
Zm00001d028409	B99_29_peak_2247	1	Promoter (2-3kb)	transcript:Zm00001d028409_T001	-2389
Zm00001d028617	B99_29_peak_2710	1	Promoter (2-3kb)	transcript:Zm00001d028617_T001	2460
Zm00001d028738	B99_29_peak_2958	1	Promoter (2-3kb)	transcript:Zm00001d028738_T001	-2842
Zm00001d028768	B99_29_peak_3026	1	Promoter (2-3kb)	transcript:Zm00001d028768_T001	2246
Zm00001d028782	B99_29_peak_3047	1	Promoter (2-3kb)	transcript:Zm00001d028782_T007	2692
Zm00001d028799	B99_29_peak_3079	1	Promoter (2-3kb)	transcript:Zm00001d028799_T001	2221
Zm00001d028830	B99_29_peak_3168	1	Promoter (2-3kb)	transcript:Zm00001d028830_T001	2919
Zm00001d028838	B99_29_peak_3181	1	Promoter (2-3kb)	transcript:Zm00001d028838_T001	2397
Zm00001d028842	B99_29_peak_3196	1	Promoter (2-3kb)	transcript:Zm00001d028842_T001	-2412
Zm00001d028903	B99_29_peak_3321	1	Promoter (2-3kb)	transcript:Zm00001d028903_T001	2315
Zm00001d028931	B99_29_peak_3409	1	Promoter (2-3kb)	transcript:Zm00001d028931_T003	2538
Zm00001d028954	B99_29_peak_3472	1	Promoter (2-3kb)	transcript:Zm00001d028954_T001	2694
Zm00001d028986	B99_29_peak_3516	1	Promoter (2-3kb)	transcript:Zm00001d028986_T004	-2888
Zm00001d029011	B99_29_peak_3580	1	Promoter (2-3kb)	transcript:Zm00001d029011_T001	-2791
Zm00001d029044	B99_29_peak_3641	1	Promoter (2-3kb)	transcript:Zm00001d029044_T001	-2099
Zm00001d029096	B99_29_peak_3766	1	Promoter (2-3kb)	transcript:Zm00001d029096_T007	-2616
Zm00001d029109	B99_29_peak_3795	1	Promoter (2-3kb)	transcript:Zm00001d029109_T001	-2154
Zm00001d029117	B99_29_peak_3810	1	Promoter (2-3kb)	transcript:Zm00001d029117_T001	2269
Zm00001d029119	B99_29_peak_3816	1	Promoter (2-3kb)	transcript:Zm00001d029119_T001	2944
Zm00001d029121	B99_29_peak_3845	1	Promoter (2-3kb)	transcript:Zm00001d029121_T005	-2097
Zm00001d029132	B99_29_peak_3884	1	Promoter (2-3kb)	transcript:Zm00001d029132_T002	2590
Zm00001d029214	B99_29_peak_4037	1	Promoter (2-3kb)	transcript:Zm00001d029214_T006	2539
Zm00001d029241	B99_29_peak_4084	1	Promoter (2-3kb)	transcript:Zm00001d029241_T001	-2721
Zm00001d029275	B99_29_peak_4169	1	Promoter (2-3kb)	transcript:Zm00001d029275_T001	-2233
Zm00001d029325	B99_29_peak_4246	1	Promoter (2-3kb)	transcript:Zm00001d029325_T002	-2344
Zm00001d029350	B99_29_peak_4304	1	Promoter (2-3kb)	transcript:Zm00001d029350_T001	-3000
Zm00001d029361	B99_29_peak_4331	1	Promoter (2-3kb)	transcript:Zm00001d029361_T001	2166
Zm00001d029408	B99_29_peak_4446	1	Promoter (2-3kb)	transcript:Zm00001d029408_T001	2264
Zm00001d029435	B99_29_peak_4500	1	Promoter (2-3kb)	transcript:Zm00001d029435_T001	2339
Zm00001d029438	B99_29_peak_4516	1	Promoter (2-3kb)	transcript:Zm00001d029438_T001	-2810
Zm00001d029455	B99_29_peak_4576	1	Promoter (2-3kb)	transcript:Zm00001d029455_T001	-2277
Zm00001d029459	B99_29_peak_4585	1	Promoter (2-3kb)	transcript:Zm00001d029459_T001	2364
Zm00001d029506	B99_29_peak_4720	1	Promoter (2-3kb)	transcript:Zm00001d029506_T001	2847
Zm00001d029534	B99_29_peak_4818	1	Promoter (2-3kb)	transcript:Zm00001d029534_T002	-2161
Zm00001d029551	B99_29_peak_4843	1	Promoter (2-3kb)	transcript:Zm00001d029551_T002	-2473
Zm00001d029575	B99_29_peak_4920	1	Promoter (2-3kb)	transcript:Zm00001d029575_T001	-2533
Zm00001d029582	B99_29_peak_4971	1	Promoter (2-3kb)	transcript:Zm00001d029582_T001	2832
Zm00001d029598	B99_29_peak_5012	1	Promoter (2-3kb)	transcript:Zm00001d029598_T012	-2055
Zm00001d029606	B99_29_peak_5040	1	Promoter (2-3kb)	transcript:Zm00001d029606_T001	-2055
Zm00001d029626	B99_29_peak_5112	1	Promoter (2-3kb)	transcript:Zm00001d029626_T002	2832
Zm00001d029677	B99_29_peak_5276	1	Promoter (2-3kb)	transcript:Zm00001d029677_T001	2903
Zm00001d029710	B99_29_peak_5344	1	Promoter (2-3kb)	transcript:Zm00001d029710_T001	2910
Zm00001d029754	B99_29_peak_5475	1	Promoter (2-3kb)	transcript:Zm00001d029754_T010	2918
Zm00001d029797	B99_29_peak_5594	1	Promoter (2-3kb)	transcript:Zm00001d029797_T001	2679
Zm00001d029804	B99_29_peak_5607	1	Promoter (2-3kb)	transcript:Zm00001d029804_T001	-2278
Zm00001d029822	B99_29_peak_5675	1	Promoter (2-3kb)	transcript:Zm00001d029822_T001	2412
Zm00001d029858	B99_29_peak_5818	1	Promoter (2-3kb)	transcript:Zm00001d029858_T001	2690
Zm00001d029913	B99_29_peak_6031	1	Promoter (2-3kb)	transcript:Zm00001d029913_T001	2114
Zm00001d029958	B99_29_peak_6209	1	Promoter (2-3kb)	transcript:Zm00001d029958_T001	-2227
Zm00001d029986	B99_29_peak_6277	1	Promoter (2-3kb)	transcript:Zm00001d029986_T001	2105
Zm00001d030012	B99_29_peak_6384	1	Promoter (2-3kb)	transcript:Zm00001d030012_T002	2808
Zm00001d030030	B99_29_peak_6456	1	Promoter (2-3kb)	transcript:Zm00001d030030_T001	-2360
Zm00001d030045	B99_29_peak_6525	1	Promoter (2-3kb)	transcript:Zm00001d030045_T001	-2726
Zm00001d030057	B99_29_peak_6564	1	Promoter (2-3kb)	transcript:Zm00001d030057_T001	2365
Zm00001d030062	B99_29_peak_6608	1	Promoter (2-3kb)	transcript:Zm00001d030062_T001	2173
Zm00001d030099	B99_29_peak_6788	1	Promoter (2-3kb)	transcript:Zm00001d030099_T001	2558
Zm00001d030126	B99_29_peak_6909	1	Promoter (2-3kb)	transcript:Zm00001d030126_T015	2086
Zm00001d030169	B99_29_peak_7078	1	Promoter (2-3kb)	transcript:Zm00001d030169_T001	-2159
Zm00001d030181	B99_29_peak_7148	1	Promoter (2-3kb)	transcript:Zm00001d030181_T001	2830
Zm00001d030183	B99_29_peak_7154	1	Promoter (2-3kb)	transcript:Zm00001d030183_T001	2982
Zm00001d030193	B99_29_peak_7241	1	Promoter (2-3kb)	transcript:Zm00001d030193_T001	2046
Zm00001d030208	B99_29_peak_7292	1	Promoter (2-3kb)	transcript:Zm00001d030208_T001	2838
Zm00001d030213	B99_29_peak_7328	1	Promoter (2-3kb)	transcript:Zm00001d030213_T001	2848
Zm00001d030232	B99_29_peak_7430	1	Promoter (2-3kb)	transcript:Zm00001d030232_T001	-2452
Zm00001d030234	B99_29_peak_7454	1	Promoter (2-3kb)	transcript:Zm00001d030234_T001	2554
Zm00001d030236	B99_29_peak_7462	1	Promoter (2-3kb)	transcript:Zm00001d030236_T001	-2428
Zm00001d030248	B99_29_peak_7547	1	Promoter (2-3kb)	transcript:Zm00001d030248_T001	2771
Zm00001d030250	B99_29_peak_7576	1	Promoter (2-3kb)	transcript:Zm00001d030250_T001	-2224
Zm00001d030252	B99_29_peak_7581	1	Promoter (2-3kb)	transcript:Zm00001d030252_T001	2356
Zm00001d030269	B99_29_peak_7689	1	Promoter (2-3kb)	transcript:Zm00001d030269_T001	2436
Zm00001d030297	B99_29_peak_7847	1	Promoter (2-3kb)	transcript:Zm00001d030297_T001	-2504
Zm00001d030303	B99_29_peak_7899	1	Promoter (2-3kb)	transcript:Zm00001d030303_T001	-2408
Zm00001d030306	B99_29_peak_7916	1	Promoter (2-3kb)	transcript:Zm00001d030306_T012	2127
Zm00001d030311	B99_29_peak_7942	1	Promoter (2-3kb)	transcript:Zm00001d030311_T001	-2803
Zm00001d030342	B99_29_peak_8085	1	Promoter (2-3kb)	transcript:Zm00001d030342_T001	2642
Zm00001d030343	B99_29_peak_8105	1	Promoter (2-3kb)	transcript:Zm00001d030343_T001	-2539
Zm00001d030351	B99_29_peak_8160	1	Promoter (2-3kb)	transcript:Zm00001d030351_T002	2215
Zm00001d030372	B99_29_peak_8350	1	Promoter (2-3kb)	transcript:Zm00001d030372_T001	2428
Zm00001d030414	B99_29_peak_8624	1	Promoter (2-3kb)	transcript:Zm00001d030414_T001	-2984
Zm00001d030453	B99_29_peak_8821	1	Promoter (2-3kb)	transcript:Zm00001d030453_T001	2032
Zm00001d030465	B99_29_peak_8875	1	Promoter (2-3kb)	transcript:Zm00001d030465_T001	-2607
Zm00001d030500	B99_29_peak_9222	1	Promoter (2-3kb)	transcript:Zm00001d030500_T001	-2599
Zm00001d030515	B99_29_peak_9279	1	Promoter (2-3kb)	transcript:Zm00001d030515_T001	2088
Zm00001d030544	B99_29_peak_9430	1	Promoter (2-3kb)	transcript:Zm00001d030544_T001	2493
Zm00001d030575	B99_29_peak_9592	1	Promoter (2-3kb)	transcript:Zm00001d030575_T001	-2037
Zm00001d030577	B99_29_peak_9638	1	Promoter (2-3kb)	transcript:Zm00001d030577_T001	2609
Zm00001d030578	B99_29_peak_9648	1	Promoter (2-3kb)	transcript:Zm00001d030578_T001	2663
Zm00001d030606	B99_29_peak_9809	1	Promoter (2-3kb)	transcript:Zm00001d030606_T001	-2595
Zm00001d030657	B99_29_peak_10020	1	Promoter (2-3kb)	transcript:Zm00001d030657_T001	2238
Zm00001d030666	B99_29_peak_10076	1	Promoter (2-3kb)	transcript:Zm00001d030666_T130	2800
Zm00001d030684	B99_29_peak_10133	1	Promoter (2-3kb)	transcript:Zm00001d030684_T001	-2764
Zm00001d030717	B99_29_peak_10307	1	Promoter (2-3kb)	transcript:Zm00001d030717_T001	-2153
Zm00001d030720	B99_29_peak_10317	1	Promoter (2-3kb)	transcript:Zm00001d030720_T001	2748
Zm00001d030732	B99_29_peak_10364	1	Promoter (2-3kb)	transcript:Zm00001d030732_T002	2103
Zm00001d030822	B99_29_peak_10739	1	Promoter (2-3kb)	transcript:Zm00001d030822_T001	2559
Zm00001d030831	B99_29_peak_10757	1	Promoter (2-3kb)	transcript:Zm00001d030831_T001	2399
Zm00001d030834	B99_29_peak_10768	1	Promoter (2-3kb)	transcript:Zm00001d030834_T001	2732
Zm00001d030858	B99_29_peak_10851	1	Promoter (2-3kb)	transcript:Zm00001d030858_T001	2768
Zm00001d030875	B99_29_peak_10937	1	Promoter (2-3kb)	transcript:Zm00001d030875_T001	-2567
Zm00001d030934	B99_29_peak_11110	1	Promoter (2-3kb)	transcript:Zm00001d030934_T005	2816
Zm00001d030936	B99_29_peak_11157	1	Promoter (2-3kb)	transcript:Zm00001d030936_T001	-2750
Zm00001d030971	B99_29_peak_11306	1	Promoter (2-3kb)	transcript:Zm00001d030971_T001	-2264
Zm00001d030989	B99_29_peak_11431	1	Promoter (2-3kb)	transcript:Zm00001d030989_T001	-2858
Zm00001d030998	B99_29_peak_11478	1	Promoter (2-3kb)	transcript:Zm00001d030998_T015	-2055
Zm00001d031035	B99_29_peak_11613	1	Promoter (2-3kb)	transcript:Zm00001d031035_T001	2928
Zm00001d031055	B99_29_peak_11654	1	Promoter (2-3kb)	transcript:Zm00001d031055_T001	2691
Zm00001d031064	B99_29_peak_11673	1	Promoter (2-3kb)	transcript:Zm00001d031064_T008	2731
Zm00001d031094	B99_29_peak_11774	1	Promoter (2-3kb)	transcript:Zm00001d031094_T001	2317
Zm00001d031109	B99_29_peak_11815	1	Promoter (2-3kb)	transcript:Zm00001d031109_T001	-2152
Zm00001d031114	B99_29_peak_11819	1	Promoter (2-3kb)	transcript:Zm00001d031114_T001	-2395
Zm00001d031120	B99_29_peak_11840	1	Promoter (2-3kb)	transcript:Zm00001d031120_T003	-2023
Zm00001d031122	B99_29_peak_11864	1	Promoter (2-3kb)	transcript:Zm00001d031122_T001	2884
Zm00001d031164	B99_29_peak_11990	1	Promoter (2-3kb)	transcript:Zm00001d031164_T001	-2227
Zm00001d031171	B99_29_peak_12007	1	Promoter (2-3kb)	transcript:Zm00001d031171_T001	2756
Zm00001d031206	B99_29_peak_12113	1	Promoter (2-3kb)	transcript:Zm00001d031206_T001	2276
Zm00001d031277	B99_29_peak_12290	1	Promoter (2-3kb)	transcript:Zm00001d031277_T001	2720
Zm00001d031303	B99_29_peak_12344	1	Promoter (2-3kb)	transcript:Zm00001d031303_T001	-2366
Zm00001d031342	B99_29_peak_12413	1	Promoter (2-3kb)	transcript:Zm00001d031342_T001	-2887
Zm00001d031355	B99_29_peak_12433	1	Promoter (2-3kb)	transcript:Zm00001d031355_T001	2352
Zm00001d031364	B99_29_peak_12446	1	Promoter (2-3kb)	transcript:Zm00001d031364_T001	2612
Zm00001d031379	B99_29_peak_12480	1	Promoter (2-3kb)	transcript:Zm00001d031379_T001	-2728
Zm00001d031384	B99_29_peak_12481	1	Promoter (2-3kb)	transcript:Zm00001d031384_T001	-2466
Zm00001d031399	B99_29_peak_12536	1	Promoter (2-3kb)	transcript:Zm00001d031399_T001	-2464
Zm00001d031505	B99_29_peak_12766	1	Promoter (2-3kb)	transcript:Zm00001d031505_T002	2637
Zm00001d031526	B99_29_peak_12812	1	Promoter (2-3kb)	transcript:Zm00001d031526_T001	2238
Zm00001d031568	B99_29_peak_12901	1	Promoter (2-3kb)	transcript:Zm00001d031568_T001	-2628
Zm00001d031611	B99_29_peak_13001	1	Promoter (2-3kb)	transcript:Zm00001d031611_T006	-2966
Zm00001d031656	B99_29_peak_13084	1	Promoter (2-3kb)	transcript:Zm00001d031656_T001	-2383
Zm00001d031738	B99_29_peak_13257	1	Promoter (2-3kb)	transcript:Zm00001d031738_T001	2241
Zm00001d031789	B99_29_peak_13348	1	Promoter (2-3kb)	transcript:Zm00001d031789_T001	-2984
Zm00001d031797	B99_29_peak_13366	1	Promoter (2-3kb)	transcript:Zm00001d031797_T001	-2690
Zm00001d031807	B99_29_peak_13387	1	Promoter (2-3kb)	transcript:Zm00001d031807_T001	-2602
Zm00001d031913	B99_29_peak_13641	1	Promoter (2-3kb)	transcript:Zm00001d031913_T001	-2143
Zm00001d031932	B99_29_peak_13698	1	Promoter (2-3kb)	transcript:Zm00001d031932_T002	2883
Zm00001d031942	B99_29_peak_13711	1	Promoter (2-3kb)	transcript:Zm00001d031942_T004	2103
Zm00001d032040	B99_29_peak_13891	1	Promoter (2-3kb)	transcript:Zm00001d032040_T001	2312
Zm00001d032046	B99_29_peak_13909	1	Promoter (2-3kb)	transcript:Zm00001d032046_T001	-2751
Zm00001d032056	B99_29_peak_13933	1	Promoter (2-3kb)	transcript:Zm00001d032056_T001	2766
Zm00001d032074	B99_29_peak_13962	1	Promoter (2-3kb)	transcript:Zm00001d032074_T001	-2864
Zm00001d032093	B99_29_peak_14014	1	Promoter (2-3kb)	transcript:Zm00001d032093_T001	-2767
Zm00001d032095	B99_29_peak_14022	1	Promoter (2-3kb)	transcript:Zm00001d032095_T001	2577
Zm00001d032160	B99_29_peak_14184	1	Promoter (2-3kb)	transcript:Zm00001d032160_T003	-2871
Zm00001d032164	B99_29_peak_14205	1	Promoter (2-3kb)	transcript:Zm00001d032164_T001	-2137
Zm00001d032214	B99_29_peak_14347	1	Promoter (2-3kb)	transcript:Zm00001d032214_T001	-2997
Zm00001d032253	B99_29_peak_14470	1	Promoter (2-3kb)	transcript:Zm00001d032253_T001	-2816
Zm00001d032262	B99_29_peak_14497	1	Promoter (2-3kb)	transcript:Zm00001d032262_T001	2168
Zm00001d032263	B99_29_peak_14505	1	Promoter (2-3kb)	transcript:Zm00001d032263_T001	2422
Zm00001d032279	B99_29_peak_14530	1	Promoter (2-3kb)	transcript:Zm00001d032279_T001	2956
Zm00001d032287	B99_29_peak_14567	1	Promoter (2-3kb)	transcript:Zm00001d032287_T001	2379
Zm00001d032318	B99_29_peak_14674	1	Promoter (2-3kb)	transcript:Zm00001d032318_T001	-2984
Zm00001d032319	B99_29_peak_14676	1	Promoter (2-3kb)	transcript:Zm00001d032319_T002	-2113
Zm00001d032320	B99_29_peak_14684	1	Promoter (2-3kb)	transcript:Zm00001d032320_T001	2522
Zm00001d032331	B99_29_peak_14712	1	Promoter (2-3kb)	transcript:Zm00001d032331_T001	2989
Zm00001d032334	B99_29_peak_14715	1	Promoter (2-3kb)	transcript:Zm00001d032334_T001	2149
Zm00001d032343	B99_29_peak_14756	1	Promoter (2-3kb)	transcript:Zm00001d032343_T001	-2035
Zm00001d032379	B99_29_peak_14866	1	Promoter (2-3kb)	transcript:Zm00001d032379_T005	2468
Zm00001d032381	B99_29_peak_14877	1	Promoter (2-3kb)	transcript:Zm00001d032381_T001	2106
Zm00001d032445	B99_29_peak_15010	1	Promoter (2-3kb)	transcript:Zm00001d032445_T001	2668
Zm00001d032453	B99_29_peak_15035	1	Promoter (2-3kb)	transcript:Zm00001d032453_T001	-2953
Zm00001d032480	B99_29_peak_15088	1	Promoter (2-3kb)	transcript:Zm00001d032480_T001	2953
Zm00001d032507	B99_29_peak_15126	1	Promoter (2-3kb)	transcript:Zm00001d032507_T001	2363
Zm00001d032579	B99_29_peak_15273	1	Promoter (2-3kb)	transcript:Zm00001d032579_T001	2138
Zm00001d032636	B99_29_peak_15389	1	Promoter (2-3kb)	transcript:Zm00001d032636_T001	2121
Zm00001d032639	B99_29_peak_15393	1	Promoter (2-3kb)	transcript:Zm00001d032639_T001	2110
Zm00001d032693	B99_29_peak_15524	1	Promoter (2-3kb)	transcript:Zm00001d032693_T001	2262
Zm00001d032694	B99_29_peak_15531	1	Promoter (2-3kb)	transcript:Zm00001d032694_T001	-2739
Zm00001d032699	B99_29_peak_15558	1	Promoter (2-3kb)	transcript:Zm00001d032699_T022	2573
Zm00001d032791	B99_29_peak_15769	1	Promoter (2-3kb)	transcript:Zm00001d032791_T001	-2758
Zm00001d032802	B99_29_peak_15794	1	Promoter (2-3kb)	transcript:Zm00001d032802_T001	-2423
Zm00001d032805	B99_29_peak_15800	1	Promoter (2-3kb)	transcript:Zm00001d032805_T001	2327
Zm00001d032823	B99_29_peak_15830	1	Promoter (2-3kb)	transcript:Zm00001d032823_T001	-2451
Zm00001d032852	B99_29_peak_15916	1	Promoter (2-3kb)	transcript:Zm00001d032852_T003	2328
Zm00001d032908	B99_29_peak_16108	1	Promoter (2-3kb)	transcript:Zm00001d032908_T001	-2233
Zm00001d032942	B99_29_peak_16189	1	Promoter (2-3kb)	transcript:Zm00001d032942_T001	-2392
Zm00001d032944	B99_29_peak_16191	1	Promoter (2-3kb)	transcript:Zm00001d032944_T002	2563
Zm00001d032999	B99_29_peak_16333	1	Promoter (2-3kb)	transcript:Zm00001d032999_T001	-2162
Zm00001d033038	B99_29_peak_16491	1	Promoter (2-3kb)	transcript:Zm00001d033038_T001	-2876
Zm00001d033055	B99_29_peak_16524	1	Promoter (2-3kb)	transcript:Zm00001d033055_T001	-2381
Zm00001d033072	B99_29_peak_16578	1	Promoter (2-3kb)	transcript:Zm00001d033072_T001	2998
Zm00001d033075	B99_29_peak_16587	1	Promoter (2-3kb)	transcript:Zm00001d033075_T001	-2895
Zm00001d033115	B99_29_peak_16660	1	Promoter (2-3kb)	transcript:Zm00001d033115_T001	2633
Zm00001d033158	B99_29_peak_16759	1	Promoter (2-3kb)	transcript:Zm00001d033158_T001	-2619
Zm00001d033159	B99_29_peak_16765	1	Promoter (2-3kb)	transcript:Zm00001d033159_T001	2880
Zm00001d033186	B99_29_peak_16813	1	Promoter (2-3kb)	transcript:Zm00001d033186_T001	-2015
Zm00001d033196	B99_29_peak_16822	1	Promoter (2-3kb)	transcript:Zm00001d033196_T001	-2984
Zm00001d033235	B99_29_peak_16889	1	Promoter (2-3kb)	transcript:Zm00001d033235_T001	2335
Zm00001d033244	B99_29_peak_16914	1	Promoter (2-3kb)	transcript:Zm00001d033244_T001	-2823
Zm00001d033293	B99_29_peak_17015	1	Promoter (2-3kb)	transcript:Zm00001d033293_T001	-2309
Zm00001d033313	B99_29_peak_17071	1	Promoter (2-3kb)	transcript:Zm00001d033313_T001	2565
Zm00001d033328	B99_29_peak_17110	1	Promoter (2-3kb)	transcript:Zm00001d033328_T001	2209
Zm00001d033346	B99_29_peak_17154	1	Promoter (2-3kb)	transcript:Zm00001d033346_T001	-2109
Zm00001d033367	B99_29_peak_17195	1	Promoter (2-3kb)	transcript:Zm00001d033367_T001	2099
Zm00001d033384	B99_29_peak_17230	1	Promoter (2-3kb)	transcript:Zm00001d033384_T001	2122
Zm00001d033402	B99_29_peak_17269	1	Promoter (2-3kb)	transcript:Zm00001d033402_T002	-2527
Zm00001d033412	B99_29_peak_17303	1	Promoter (2-3kb)	transcript:Zm00001d033412_T001	-2699
Zm00001d033414	B99_29_peak_17308	1	Promoter (2-3kb)	transcript:Zm00001d033414_T001	2924
Zm00001d033416	B99_29_peak_17321	1	Promoter (2-3kb)	transcript:Zm00001d033416_T001	2930
Zm00001d033427	B99_29_peak_17331	1	Promoter (2-3kb)	transcript:Zm00001d033427_T001	2423
Zm00001d033462	B99_29_peak_17375	1	Promoter (2-3kb)	transcript:Zm00001d033462_T001	2154
Zm00001d033482	B99_29_peak_17416	1	Promoter (2-3kb)	transcript:Zm00001d033482_T001	-2275
Zm00001d033489	B99_29_peak_17429	1	Promoter (2-3kb)	transcript:Zm00001d033489_T001	2941
Zm00001d033537	B99_29_peak_17567	1	Promoter (2-3kb)	transcript:Zm00001d033537_T008	2742
Zm00001d033674	B99_29_peak_17832	1	Promoter (2-3kb)	transcript:Zm00001d033674_T010	2194
Zm00001d033745	B99_29_peak_17970	1	Promoter (2-3kb)	transcript:Zm00001d033745_T001	-2159
Zm00001d033775	B99_29_peak_18008	1	Promoter (2-3kb)	transcript:Zm00001d033775_T004	-2740
Zm00001d033780	B99_29_peak_18029	1	Promoter (2-3kb)	transcript:Zm00001d033780_T006	2771
Zm00001d033805	B99_29_peak_18078	1	Promoter (2-3kb)	transcript:Zm00001d033805_T001	-2400
Zm00001d033827	B99_29_peak_18131	1	Promoter (2-3kb)	transcript:Zm00001d033827_T006	2791
Zm00001d033842	B99_29_peak_18166	1	Promoter (2-3kb)	transcript:Zm00001d033842_T001	-2973
Zm00001d033847	B99_29_peak_18183	1	Promoter (2-3kb)	transcript:Zm00001d033847_T009	2444
Zm00001d033850	B99_29_peak_18197	1	Promoter (2-3kb)	transcript:Zm00001d033850_T024	2387
Zm00001d033860	B99_29_peak_18215	1	Promoter (2-3kb)	transcript:Zm00001d033860_T001	2974
Zm00001d033907	B99_29_peak_18335	1	Promoter (2-3kb)	transcript:Zm00001d033907_T001	-2438
Zm00001d033913	B99_29_peak_18348	1	Promoter (2-3kb)	transcript:Zm00001d033913_T001	2240
Zm00001d033924	B99_29_peak_18376	1	Promoter (2-3kb)	transcript:Zm00001d033924_T001	-2110
Zm00001d033941	B99_29_peak_18409	1	Promoter (2-3kb)	transcript:Zm00001d033941_T001	-2878
Zm00001d033991	B99_29_peak_18492	1	Promoter (2-3kb)	transcript:Zm00001d033991_T001	-2217
Zm00001d034076	B99_29_peak_18682	1	Promoter (2-3kb)	transcript:Zm00001d034076_T003	2901
Zm00001d034093	B99_29_peak_18712	1	Promoter (2-3kb)	transcript:Zm00001d034093_T001	-2172
Zm00001d034096	B99_29_peak_18719	1	Promoter (2-3kb)	transcript:Zm00001d034096_T001	-2171
Zm00001d034132	B99_29_peak_18767	1	Promoter (2-3kb)	transcript:Zm00001d034132_T001	2245
Zm00001d034150	B99_29_peak_18797	1	Promoter (2-3kb)	transcript:Zm00001d034150_T001	2582
Zm00001d034179	B99_29_peak_18851	1	Promoter (2-3kb)	transcript:Zm00001d034179_T001	-2270
Zm00001d034188	B99_29_peak_18870	1	Promoter (2-3kb)	transcript:Zm00001d034188_T001	-2687
Zm00001d034195	B99_29_peak_18880	1	Promoter (2-3kb)	transcript:Zm00001d034195_T001	-2788
Zm00001d034252	B99_29_peak_18994	1	Promoter (2-3kb)	transcript:Zm00001d034252_T001	-2454
Zm00001d034270	B99_29_peak_19012	1	Promoter (2-3kb)	transcript:Zm00001d034270_T001	-2827
Zm00001d034336	B99_29_peak_19122	1	Promoter (2-3kb)	transcript:Zm00001d034336_T006	2117
Zm00001d034546	B99_29_peak_19424	1	Promoter (2-3kb)	transcript:Zm00001d034546_T001	2996
Zm00001d034571	B99_29_peak_19474	1	Promoter (2-3kb)	transcript:Zm00001d034571_T001	-2397
Zm00001d034581	B99_29_peak_19508	1	Promoter (2-3kb)	transcript:Zm00001d034581_T019	2297
Zm00001d034638	B99_29_peak_19640	1	Promoter (2-3kb)	transcript:Zm00001d034638_T001	-2170
Zm00001d034706	B99_29_peak_19733	1	Promoter (2-3kb)	transcript:Zm00001d034706_T001	-2035
Zm00001d034730	B99_29_peak_19766	1	Promoter (2-3kb)	transcript:Zm00001d034730_T010	2668
Zm00001d034747	B99_29_peak_19787	1	Promoter (2-3kb)	transcript:Zm00001d034747_T001	2638
Zm00001d034778	B99_29_peak_19836	1	Promoter (2-3kb)	transcript:Zm00001d034778_T001	-2451
Zm00001d034812	B99_29_peak_19881	1	Promoter (2-3kb)	transcript:Zm00001d034812_T001	2831
Zm00001d034930	B99_29_peak_20063	1	Promoter (2-3kb)	transcript:Zm00001d034930_T001	2688
Zm00001d023243	B99_29_peak_20207	10	Promoter (2-3kb)	transcript:Zm00001d023243_T004	-2161
Zm00001d023318	B99_29_peak_20308	10	Promoter (2-3kb)	transcript:Zm00001d023318_T007	-2476
Zm00001d023324	B99_29_peak_20332	10	Promoter (2-3kb)	transcript:Zm00001d023324_T001	2392
Zm00001d023330	B99_29_peak_20361	10	Promoter (2-3kb)	transcript:Zm00001d023330_T001	2707
Zm00001d023404	B99_29_peak_20442	10	Promoter (2-3kb)	transcript:Zm00001d023404_T001	-2621
Zm00001d023458	B99_29_peak_20543	10	Promoter (2-3kb)	transcript:Zm00001d023458_T001	-2020
Zm00001d023466	B99_29_peak_20551	10	Promoter (2-3kb)	transcript:Zm00001d023466_T001	-2367
Zm00001d023483	B99_29_peak_20589	10	Promoter (2-3kb)	transcript:Zm00001d023483_T001	2785
Zm00001d023490	B99_29_peak_20617	10	Promoter (2-3kb)	transcript:Zm00001d023490_T001	-2603
Zm00001d023507	B99_29_peak_20664	10	Promoter (2-3kb)	transcript:Zm00001d023507_T002	2218
Zm00001d023515	B99_29_peak_20696	10	Promoter (2-3kb)	transcript:Zm00001d023515_T001	-2510
Zm00001d023590	B99_29_peak_20854	10	Promoter (2-3kb)	transcript:Zm00001d023590_T007	-2814
Zm00001d023602	B99_29_peak_20914	10	Promoter (2-3kb)	transcript:Zm00001d023602_T001	-2801
Zm00001d023604	B99_29_peak_20933	10	Promoter (2-3kb)	transcript:Zm00001d023604_T002	-2610
Zm00001d023606	B99_29_peak_20938	10	Promoter (2-3kb)	transcript:Zm00001d023606_T011	2085
Zm00001d023611	B99_29_peak_20942	10	Promoter (2-3kb)	transcript:Zm00001d023611_T001	2951
Zm00001d023625	B99_29_peak_20990	10	Promoter (2-3kb)	transcript:Zm00001d023625_T001	-2362
Zm00001d023658	B99_29_peak_21067	10	Promoter (2-3kb)	transcript:Zm00001d023658_T009	2590
Zm00001d023684	B99_29_peak_21161	10	Promoter (2-3kb)	transcript:Zm00001d023684_T001	-2094
Zm00001d023696	B99_29_peak_21191	10	Promoter (2-3kb)	transcript:Zm00001d023696_T002	2860
Zm00001d023715	B99_29_peak_21241	10	Promoter (2-3kb)	transcript:Zm00001d023715_T022	-2240
Zm00001d023758	B99_29_peak_21398	10	Promoter (2-3kb)	transcript:Zm00001d023758_T001	-2163
Zm00001d023774	B99_29_peak_21447	10	Promoter (2-3kb)	transcript:Zm00001d023774_T001	-2245
Zm00001d023779	B99_29_peak_21462	10	Promoter (2-3kb)	transcript:Zm00001d023779_T003	2481
Zm00001d023785	B99_29_peak_21480	10	Promoter (2-3kb)	transcript:Zm00001d023785_T001	-2352
Zm00001d023804	B99_29_peak_21618	10	Promoter (2-3kb)	transcript:Zm00001d023804_T001	-2995
Zm00001d023851	B99_29_peak_21782	10	Promoter (2-3kb)	transcript:Zm00001d023851_T001	-2913
Zm00001d023869	B99_29_peak_21857	10	Promoter (2-3kb)	transcript:Zm00001d023869_T001	-2309
Zm00001d023872	B99_29_peak_21868	10	Promoter (2-3kb)	transcript:Zm00001d023872_T001	2278
Zm00001d023873	B99_29_peak_21875	10	Promoter (2-3kb)	transcript:Zm00001d023873_T001	2605
Zm00001d023877	B99_29_peak_21885	10	Promoter (2-3kb)	transcript:Zm00001d023877_T001	-2171
Zm00001d023889	B99_29_peak_21919	10	Promoter (2-3kb)	transcript:Zm00001d023889_T001	2982
Zm00001d023895	B99_29_peak_21929	10	Promoter (2-3kb)	transcript:Zm00001d023895_T001	-2910
Zm00001d023943	B99_29_peak_22212	10	Promoter (2-3kb)	transcript:Zm00001d023943_T010	2050
Zm00001d023944	B99_29_peak_22229	10	Promoter (2-3kb)	transcript:Zm00001d023944_T001	2484
Zm00001d023953	B99_29_peak_22262	10	Promoter (2-3kb)	transcript:Zm00001d023953_T001	2546
Zm00001d023964	B99_29_peak_22334	10	Promoter (2-3kb)	transcript:Zm00001d023964_T001	2483
Zm00001d023978	B99_29_peak_22435	10	Promoter (2-3kb)	transcript:Zm00001d023978_T001	2426
Zm00001d023989	B99_29_peak_22505	10	Promoter (2-3kb)	transcript:Zm00001d023989_T001	2534
Zm00001d023991	B99_29_peak_22537	10	Promoter (2-3kb)	transcript:Zm00001d023991_T001	2345
Zm00001d023998	B99_29_peak_22576	10	Promoter (2-3kb)	transcript:Zm00001d023998_T011	2549
Zm00001d024009	B99_29_peak_22644	10	Promoter (2-3kb)	transcript:Zm00001d024009_T003	2477
Zm00001d024028	B99_29_peak_22738	10	Promoter (2-3kb)	transcript:Zm00001d024028_T002	2245
Zm00001d024070	B99_29_peak_23014	10	Promoter (2-3kb)	transcript:Zm00001d024070_T001	-2233
Zm00001d024075	B99_29_peak_23069	10	Promoter (2-3kb)	transcript:Zm00001d024075_T001	2373
Zm00001d024083	B99_29_peak_23105	10	Promoter (2-3kb)	transcript:Zm00001d024083_T001	2256
Zm00001d024177	B99_29_peak_23817	10	Promoter (2-3kb)	transcript:Zm00001d024177_T001	2104
Zm00001d024179	B99_29_peak_23838	10	Promoter (2-3kb)	transcript:Zm00001d024179_T001	-2882
Zm00001d024194	B99_29_peak_23940	10	Promoter (2-3kb)	transcript:Zm00001d024194_T024	2985
Zm00001d024203	B99_29_peak_24006	10	Promoter (2-3kb)	transcript:Zm00001d024203_T001	-2526
Zm00001d024205	B99_29_peak_24044	10	Promoter (2-3kb)	transcript:Zm00001d024205_T002	2246
Zm00001d024248	B99_29_peak_24225	10	Promoter (2-3kb)	transcript:Zm00001d024248_T003	2788
Zm00001d024270	B99_29_peak_24301	10	Promoter (2-3kb)	transcript:Zm00001d024270_T001	-2413
Zm00001d024275	B99_29_peak_24337	10	Promoter (2-3kb)	transcript:Zm00001d024275_T014	2374
Zm00001d024300	B99_29_peak_24455	10	Promoter (2-3kb)	transcript:Zm00001d024300_T008	2579
Zm00001d024305	B99_29_peak_24475	10	Promoter (2-3kb)	transcript:Zm00001d024305_T001	2830
Zm00001d024336	B99_29_peak_24633	10	Promoter (2-3kb)	transcript:Zm00001d024336_T001	2612
Zm00001d024338	B99_29_peak_24654	10	Promoter (2-3kb)	transcript:Zm00001d024338_T001	-2281
Zm00001d024340	B99_29_peak_24668	10	Promoter (2-3kb)	transcript:Zm00001d024340_T001	2813
Zm00001d024354	B99_29_peak_24721	10	Promoter (2-3kb)	transcript:Zm00001d024354_T001	2096
Zm00001d024364	B99_29_peak_24756	10	Promoter (2-3kb)	transcript:Zm00001d024364_T001	-2474
Zm00001d024371	B99_29_peak_24797	10	Promoter (2-3kb)	transcript:Zm00001d024371_T001	2511
Zm00001d024382	B99_29_peak_24843	10	Promoter (2-3kb)	transcript:Zm00001d024382_T001	-2353
Zm00001d024440	B99_29_peak_25005	10	Promoter (2-3kb)	transcript:Zm00001d024440_T001	-2832
Zm00001d024465	B99_29_peak_25069	10	Promoter (2-3kb)	transcript:Zm00001d024465_T001	-2749
Zm00001d024477	B99_29_peak_25141	10	Promoter (2-3kb)	transcript:Zm00001d024477_T001	2587
Zm00001d024497	B99_29_peak_25199	10	Promoter (2-3kb)	transcript:Zm00001d024497_T001	2587
Zm00001d024505	B99_29_peak_25262	10	Promoter (2-3kb)	transcript:Zm00001d024505_T001	-2012
Zm00001d024525	B99_29_peak_25374	10	Promoter (2-3kb)	transcript:Zm00001d024525_T002	-2191
Zm00001d024568	B99_29_peak_25540	10	Promoter (2-3kb)	transcript:Zm00001d024568_T001	-2485
Zm00001d024583	B99_29_peak_25577	10	Promoter (2-3kb)	transcript:Zm00001d024583_T001	-2533
Zm00001d024655	B99_29_peak_25749	10	Promoter (2-3kb)	transcript:Zm00001d024655_T001	-2976
Zm00001d024705	B99_29_peak_25877	10	Promoter (2-3kb)	transcript:Zm00001d024705_T001	2251
Zm00001d024725	B99_29_peak_25927	10	Promoter (2-3kb)	transcript:Zm00001d024725_T001	-2888
Zm00001d024726	B99_29_peak_25930	10	Promoter (2-3kb)	transcript:Zm00001d024726_T001	-2964
Zm00001d024743	B99_29_peak_25975	10	Promoter (2-3kb)	transcript:Zm00001d024743_T001	2989
Zm00001d024786	B99_29_peak_26124	10	Promoter (2-3kb)	transcript:Zm00001d024786_T001	-2941
Zm00001d024787	B99_29_peak_26129	10	Promoter (2-3kb)	transcript:Zm00001d024787_T001	-2527
Zm00001d024903	B99_29_peak_26520	10	Promoter (2-3kb)	transcript:Zm00001d024903_T001	-2322
Zm00001d024973	B99_29_peak_26769	10	Promoter (2-3kb)	transcript:Zm00001d024973_T001	-2704
Zm00001d024985	B99_29_peak_26789	10	Promoter (2-3kb)	transcript:Zm00001d024985_T001	2847
Zm00001d024994	B99_29_peak_26806	10	Promoter (2-3kb)	transcript:Zm00001d024994_T001	2392
Zm00001d025010	B99_29_peak_26895	10	Promoter (2-3kb)	transcript:Zm00001d025010_T041	2169
Zm00001d025024	B99_29_peak_26951	10	Promoter (2-3kb)	transcript:Zm00001d025024_T020	2964
Zm00001d025040	B99_29_peak_27016	10	Promoter (2-3kb)	transcript:Zm00001d025040_T001	-2614
Zm00001d025041	B99_29_peak_27024	10	Promoter (2-3kb)	transcript:Zm00001d025041_T002	2920
Zm00001d025095	B99_29_peak_27194	10	Promoter (2-3kb)	transcript:Zm00001d025095_T001	-2232
Zm00001d025103	B99_29_peak_27237	10	Promoter (2-3kb)	transcript:Zm00001d025103_T001	-2606
Zm00001d025115	B99_29_peak_27291	10	Promoter (2-3kb)	transcript:Zm00001d025115_T001	-2805
Zm00001d025136	B99_29_peak_27376	10	Promoter (2-3kb)	transcript:Zm00001d025136_T002	-2224
Zm00001d025160	B99_29_peak_27432	10	Promoter (2-3kb)	transcript:Zm00001d025160_T001	2853
Zm00001d025171	B99_29_peak_27460	10	Promoter (2-3kb)	transcript:Zm00001d025171_T005	-2435
Zm00001d025178	B99_29_peak_27485	10	Promoter (2-3kb)	transcript:Zm00001d025178_T003	2777
Zm00001d025187	B99_29_peak_27511	10	Promoter (2-3kb)	transcript:Zm00001d025187_T001	-2794
Zm00001d025225	B99_29_peak_27605	10	Promoter (2-3kb)	transcript:Zm00001d025225_T001	-2728
Zm00001d025227	B99_29_peak_27614	10	Promoter (2-3kb)	transcript:Zm00001d025227_T001	-2603
Zm00001d025234	B99_29_peak_27630	10	Promoter (2-3kb)	transcript:Zm00001d025234_T002	2997
Zm00001d025250	B99_29_peak_27670	10	Promoter (2-3kb)	transcript:Zm00001d025250_T001	2958
Zm00001d025253	B99_29_peak_27690	10	Promoter (2-3kb)	transcript:Zm00001d025253_T008	2299
Zm00001d025255	B99_29_peak_27694	10	Promoter (2-3kb)	transcript:Zm00001d025255_T001	2847
Zm00001d025286	B99_29_peak_27773	10	Promoter (2-3kb)	transcript:Zm00001d025286_T001	2964
Zm00001d025297	B99_29_peak_27815	10	Promoter (2-3kb)	transcript:Zm00001d025297_T001	-2617
Zm00001d025345	B99_29_peak_27947	10	Promoter (2-3kb)	transcript:Zm00001d025345_T001	2398
Zm00001d025401	B99_29_peak_28120	10	Promoter (2-3kb)	transcript:Zm00001d025401_T001	2351
Zm00001d025445	B99_29_peak_28250	10	Promoter (2-3kb)	transcript:Zm00001d025445_T001	-2769
Zm00001d025474	B99_29_peak_28299	10	Promoter (2-3kb)	transcript:Zm00001d025474_T001	2036
Zm00001d025539	B99_29_peak_28401	10	Promoter (2-3kb)	transcript:Zm00001d025539_T016	2986
Zm00001d025591	B99_29_peak_28525	10	Promoter (2-3kb)	transcript:Zm00001d025591_T001	2604
Zm00001d025625	B99_29_peak_28572	10	Promoter (2-3kb)	transcript:Zm00001d025625_T001	2551
Zm00001d025642	B99_29_peak_28598	10	Promoter (2-3kb)	transcript:Zm00001d025642_T002	2959
Zm00001d025666	B99_29_peak_28637	10	Promoter (2-3kb)	transcript:Zm00001d025666_T001	2605
Zm00001d025749	B99_29_peak_28806	10	Promoter (2-3kb)	transcript:Zm00001d025749_T002	-2316
Zm00001d025798	B99_29_peak_28881	10	Promoter (2-3kb)	transcript:Zm00001d025798_T016	2302
Zm00001d025877	B99_29_peak_29068	10	Promoter (2-3kb)	transcript:Zm00001d025877_T001	-2843
Zm00001d025913	B99_29_peak_29138	10	Promoter (2-3kb)	transcript:Zm00001d025913_T001	2571
Zm00001d026042	B99_29_peak_29336	10	Promoter (2-3kb)	transcript:Zm00001d026042_T001	2506
Zm00001d026066	B99_29_peak_29373	10	Promoter (2-3kb)	transcript:Zm00001d026066_T001	-2197
Zm00001d026090	B99_29_peak_29426	10	Promoter (2-3kb)	transcript:Zm00001d026090_T001	-2005
Zm00001d026099	B99_29_peak_29435	10	Promoter (2-3kb)	transcript:Zm00001d026099_T001	2338
Zm00001d026141	B99_29_peak_29512	10	Promoter (2-3kb)	transcript:Zm00001d026141_T001	-2711
Zm00001d026152	B99_29_peak_29538	10	Promoter (2-3kb)	transcript:Zm00001d026152_T001	-2472
Zm00001d026313	B99_29_peak_29724	10	Promoter (2-3kb)	transcript:Zm00001d026313_T003	2701
Zm00001d026343	B99_29_peak_29759	10	Promoter (2-3kb)	transcript:Zm00001d026343_T001	2239
Zm00001d026346	B99_29_peak_29763	10	Promoter (2-3kb)	transcript:Zm00001d026346_T001	-2424
Zm00001d026377	B99_29_peak_29812	10	Promoter (2-3kb)	transcript:Zm00001d026377_T001	-2004
Zm00001d026438	B99_29_peak_29880	10	Promoter (2-3kb)	transcript:Zm00001d026438_T001	-2277
Zm00001d026495	B99_29_peak_29958	10	Promoter (2-3kb)	transcript:Zm00001d026495_T001	-2048
Zm00001d026712	B99_29_peak_30224	10	Promoter (2-3kb)	transcript:Zm00001d026712_T001	2664
Zm00001d001939	B99_29_peak_30443	2	Promoter (2-3kb)	transcript:Zm00001d001939_T001	-2733
Zm00001d001982	B99_29_peak_30490	2	Promoter (2-3kb)	transcript:Zm00001d001982_T001	2739
Zm00001d002075	B99_29_peak_30602	2	Promoter (2-3kb)	transcript:Zm00001d002075_T001	-2965
Zm00001d002135	B99_29_peak_30670	2	Promoter (2-3kb)	transcript:Zm00001d002135_T001	-2231
Zm00001d002246	B99_29_peak_30821	2	Promoter (2-3kb)	transcript:Zm00001d002246_T001	-2830
Zm00001d002288	B99_29_peak_30869	2	Promoter (2-3kb)	transcript:Zm00001d002288_T003	-2681
Zm00001d002485	B99_29_peak_31126	2	Promoter (2-3kb)	transcript:Zm00001d002485_T005	2983
Zm00001d002507	B99_29_peak_31153	2	Promoter (2-3kb)	transcript:Zm00001d002507_T004	-2782
Zm00001d002577	B99_29_peak_31234	2	Promoter (2-3kb)	transcript:Zm00001d002577_T003	2671
Zm00001d002677	B99_29_peak_31411	2	Promoter (2-3kb)	transcript:Zm00001d002677_T001	2851
Zm00001d002700	B99_29_peak_31451	2	Promoter (2-3kb)	transcript:Zm00001d002700_T001	2037
Zm00001d002708	B99_29_peak_31471	2	Promoter (2-3kb)	transcript:Zm00001d002708_T001	-2790
Zm00001d002852	B99_29_peak_31749	2	Promoter (2-3kb)	transcript:Zm00001d002852_T001	2056
Zm00001d002943	B99_29_peak_31958	2	Promoter (2-3kb)	transcript:Zm00001d002943_T013	2081
Zm00001d002968	B99_29_peak_32007	2	Promoter (2-3kb)	transcript:Zm00001d002968_T001	2796
Zm00001d002991	B99_29_peak_32032	2	Promoter (2-3kb)	transcript:Zm00001d002991_T002	-2937
Zm00001d003009	B99_29_peak_32056	2	Promoter (2-3kb)	transcript:Zm00001d003009_T001	-2015
Zm00001d003050	B99_29_peak_32120	2	Promoter (2-3kb)	transcript:Zm00001d003050_T001	2980
Zm00001d003061	B99_29_peak_32144	2	Promoter (2-3kb)	transcript:Zm00001d003061_T001	2042
Zm00001d003103	B99_29_peak_32236	2	Promoter (2-3kb)	transcript:Zm00001d003103_T001	2967
Zm00001d003112	B99_29_peak_32260	2	Promoter (2-3kb)	transcript:Zm00001d003112_T022	2072
Zm00001d003191	B99_29_peak_32407	2	Promoter (2-3kb)	transcript:Zm00001d003191_T001	-2866
Zm00001d003205	B99_29_peak_32440	2	Promoter (2-3kb)	transcript:Zm00001d003205_T001	-2763
Zm00001d003207	B99_29_peak_32446	2	Promoter (2-3kb)	transcript:Zm00001d003207_T013	2906
Zm00001d003240	B99_29_peak_32524	2	Promoter (2-3kb)	transcript:Zm00001d003240_T001	-2570
Zm00001d003249	B99_29_peak_32555	2	Promoter (2-3kb)	transcript:Zm00001d003249_T002	2254
Zm00001d003372	B99_29_peak_32806	2	Promoter (2-3kb)	transcript:Zm00001d003372_T003	2629
Zm00001d003393	B99_29_peak_32848	2	Promoter (2-3kb)	transcript:Zm00001d003393_T002	2658
Zm00001d003408	B99_29_peak_32917	2	Promoter (2-3kb)	transcript:Zm00001d003408_T001	2861
Zm00001d003443	B99_29_peak_32971	2	Promoter (2-3kb)	transcript:Zm00001d003443_T001	2481
Zm00001d003452	B99_29_peak_32993	2	Promoter (2-3kb)	transcript:Zm00001d003452_T002	2723
Zm00001d003574	B99_29_peak_33254	2	Promoter (2-3kb)	transcript:Zm00001d003574_T001	-2505
Zm00001d003592	B99_29_peak_33305	2	Promoter (2-3kb)	transcript:Zm00001d003592_T001	-2190
Zm00001d003603	B99_29_peak_33325	2	Promoter (2-3kb)	transcript:Zm00001d003603_T001	-2115
Zm00001d003639	B99_29_peak_33432	2	Promoter (2-3kb)	transcript:Zm00001d003639_T001	2157
Zm00001d003644	B99_29_peak_33450	2	Promoter (2-3kb)	transcript:Zm00001d003644_T017	-2459
Zm00001d003675	B99_29_peak_33572	2	Promoter (2-3kb)	transcript:Zm00001d003675_T001	2629
Zm00001d003696	B99_29_peak_33656	2	Promoter (2-3kb)	transcript:Zm00001d003696_T001	2276
Zm00001d003703	B99_29_peak_33675	2	Promoter (2-3kb)	transcript:Zm00001d003703_T001	-2799
Zm00001d003717	B99_29_peak_33738	2	Promoter (2-3kb)	transcript:Zm00001d003717_T001	-2028
Zm00001d003725	B99_29_peak_33757	2	Promoter (2-3kb)	transcript:Zm00001d003725_T001	-2918
Zm00001d003746	B99_29_peak_33808	2	Promoter (2-3kb)	transcript:Zm00001d003746_T001	-2549
Zm00001d003753	B99_29_peak_33818	2	Promoter (2-3kb)	transcript:Zm00001d003753_T001	2097
Zm00001d003758	B99_29_peak_33829	2	Promoter (2-3kb)	transcript:Zm00001d003758_T001	2535
Zm00001d003794	B99_29_peak_33953	2	Promoter (2-3kb)	transcript:Zm00001d003794_T001	-2422
Zm00001d003841	B99_29_peak_34106	2	Promoter (2-3kb)	transcript:Zm00001d003841_T002	2857
Zm00001d003846	B99_29_peak_34112	2	Promoter (2-3kb)	transcript:Zm00001d003846_T001	-2844
Zm00001d003866	B99_29_peak_34235	2	Promoter (2-3kb)	transcript:Zm00001d003866_T001	-2320
Zm00001d003884	B99_29_peak_34308	2	Promoter (2-3kb)	transcript:Zm00001d003884_T001	2366
Zm00001d003897	B99_29_peak_34350	2	Promoter (2-3kb)	transcript:Zm00001d003897_T001	-2334
Zm00001d003922	B99_29_peak_34516	2	Promoter (2-3kb)	transcript:Zm00001d003922_T003	2991
Zm00001d003953	B99_29_peak_34800	2	Promoter (2-3kb)	transcript:Zm00001d003953_T001	2018
Zm00001d003966	B99_29_peak_34846	2	Promoter (2-3kb)	transcript:Zm00001d003966_T001	2066
Zm00001d003967	B99_29_peak_34854	2	Promoter (2-3kb)	transcript:Zm00001d003967_T001	2601
Zm00001d003975	B99_29_peak_34878	2	Promoter (2-3kb)	transcript:Zm00001d003975_T001	-2128
Zm00001d003983	B99_29_peak_34905	2	Promoter (2-3kb)	transcript:Zm00001d003983_T004	2023
Zm00001d003986	B99_29_peak_34927	2	Promoter (2-3kb)	transcript:Zm00001d003986_T001	-2368
Zm00001d004013	B99_29_peak_35063	2	Promoter (2-3kb)	transcript:Zm00001d004013_T001	2789
Zm00001d004022	B99_29_peak_35091	2	Promoter (2-3kb)	transcript:Zm00001d004022_T001	2963
Zm00001d004049	B99_29_peak_35268	2	Promoter (2-3kb)	transcript:Zm00001d004049_T001	2345
Zm00001d004073	B99_29_peak_35343	2	Promoter (2-3kb)	transcript:Zm00001d004073_T007	2186
Zm00001d004074	B99_29_peak_35360	2	Promoter (2-3kb)	transcript:Zm00001d004074_T001	2138
Zm00001d004088	B99_29_peak_35439	2	Promoter (2-3kb)	transcript:Zm00001d004088_T004	2037
Zm00001d004092	B99_29_peak_35480	2	Promoter (2-3kb)	transcript:Zm00001d004092_T001	-2059
Zm00001d004094	B99_29_peak_35506	2	Promoter (2-3kb)	transcript:Zm00001d004094_T003	-2407
Zm00001d004123	B99_29_peak_35653	2	Promoter (2-3kb)	transcript:Zm00001d004123_T001	-2935
Zm00001d004136	B99_29_peak_35758	2	Promoter (2-3kb)	transcript:Zm00001d004136_T001	2144
Zm00001d004146	B99_29_peak_35796	2	Promoter (2-3kb)	transcript:Zm00001d004146_T001	2877
Zm00001d004147	B99_29_peak_35805	2	Promoter (2-3kb)	transcript:Zm00001d004147_T001	-2753
Zm00001d004172	B99_29_peak_36008	2	Promoter (2-3kb)	transcript:Zm00001d004172_T016	2916
Zm00001d004176	B99_29_peak_36014	2	Promoter (2-3kb)	transcript:Zm00001d004176_T001	-2101
Zm00001d004200	B99_29_peak_36138	2	Promoter (2-3kb)	transcript:Zm00001d004200_T007	2816
Zm00001d004210	B99_29_peak_36179	2	Promoter (2-3kb)	transcript:Zm00001d004210_T001	2905
Zm00001d004241	B99_29_peak_36461	2	Promoter (2-3kb)	transcript:Zm00001d004241_T001	-2057
Zm00001d004245	B99_29_peak_36488	2	Promoter (2-3kb)	transcript:Zm00001d004245_T002	2666
Zm00001d004248	B99_29_peak_36500	2	Promoter (2-3kb)	transcript:Zm00001d004248_T003	2516
Zm00001d004256	B99_29_peak_36559	2	Promoter (2-3kb)	transcript:Zm00001d004256_T001	2210
Zm00001d004298	B99_29_peak_36850	2	Promoter (2-3kb)	transcript:Zm00001d004298_T001	-2280
Zm00001d004317	B99_29_peak_36949	2	Promoter (2-3kb)	transcript:Zm00001d004317_T001	2661
Zm00001d004322	B99_29_peak_36966	2	Promoter (2-3kb)	transcript:Zm00001d004322_T001	-2378
Zm00001d004330	B99_29_peak_37031	2	Promoter (2-3kb)	transcript:Zm00001d004330_T001	2913
Zm00001d004337	B99_29_peak_37087	2	Promoter (2-3kb)	transcript:Zm00001d004337_T001	-2022
Zm00001d004340	B99_29_peak_37113	2	Promoter (2-3kb)	transcript:Zm00001d004340_T004	2670
Zm00001d004343	B99_29_peak_37155	2	Promoter (2-3kb)	transcript:Zm00001d004343_T004	2166
Zm00001d004346	B99_29_peak_37164	2	Promoter (2-3kb)	transcript:Zm00001d004346_T001	2670
Zm00001d004354	B99_29_peak_37200	2	Promoter (2-3kb)	transcript:Zm00001d004354_T001	-2798
Zm00001d004386	B99_29_peak_37354	2	Promoter (2-3kb)	transcript:Zm00001d004386_T002	2250
Zm00001d004405	B99_29_peak_37491	2	Promoter (2-3kb)	transcript:Zm00001d004405_T001	2312
Zm00001d004460	B99_29_peak_37781	2	Promoter (2-3kb)	transcript:Zm00001d004460_T010	2154
Zm00001d004478	B99_29_peak_37863	2	Promoter (2-3kb)	transcript:Zm00001d004478_T001	2675
Zm00001d004483	B99_29_peak_37873	2	Promoter (2-3kb)	transcript:Zm00001d004483_T001	-2139
Zm00001d004508	B99_29_peak_37972	2	Promoter (2-3kb)	transcript:Zm00001d004508_T001	-2714
Zm00001d004541	B99_29_peak_38065	2	Promoter (2-3kb)	transcript:Zm00001d004541_T011	2033
Zm00001d004552	B99_29_peak_38089	2	Promoter (2-3kb)	transcript:Zm00001d004552_T010	-2102
Zm00001d004571	B99_29_peak_38158	2	Promoter (2-3kb)	transcript:Zm00001d004571_T001	2365
Zm00001d004576	B99_29_peak_38189	2	Promoter (2-3kb)	transcript:Zm00001d004576_T001	2390
Zm00001d004579	B99_29_peak_38221	2	Promoter (2-3kb)	transcript:Zm00001d004579_T001	-2611
Zm00001d004625	B99_29_peak_38493	2	Promoter (2-3kb)	transcript:Zm00001d004625_T001	-2905
Zm00001d004639	B99_29_peak_38649	2	Promoter (2-3kb)	transcript:Zm00001d004639_T001	-2251
Zm00001d004652	B99_29_peak_38771	2	Promoter (2-3kb)	transcript:Zm00001d004652_T001	2461
Zm00001d004659	B99_29_peak_38816	2	Promoter (2-3kb)	transcript:Zm00001d004659_T012	-2886
Zm00001d004690	B99_29_peak_39143	2	Promoter (2-3kb)	transcript:Zm00001d004690_T001	2137
Zm00001d004692	B99_29_peak_39172	2	Promoter (2-3kb)	transcript:Zm00001d004692_T001	-2628
Zm00001d004702	B99_29_peak_39219	2	Promoter (2-3kb)	transcript:Zm00001d004702_T001	2737
Zm00001d004713	B99_29_peak_39291	2	Promoter (2-3kb)	transcript:Zm00001d004713_T001	2233
Zm00001d004716	B99_29_peak_39325	2	Promoter (2-3kb)	transcript:Zm00001d004716_T021	2834
Zm00001d004733	B99_29_peak_39405	2	Promoter (2-3kb)	transcript:Zm00001d004733_T001	2159
Zm00001d004768	B99_29_peak_39653	2	Promoter (2-3kb)	transcript:Zm00001d004768_T001	-2677
Zm00001d004800	B99_29_peak_39836	2	Promoter (2-3kb)	transcript:Zm00001d004800_T001	-2902
Zm00001d004857	B99_29_peak_40218	2	Promoter (2-3kb)	transcript:Zm00001d004857_T004	2734
Zm00001d004872	B99_29_peak_40267	2	Promoter (2-3kb)	transcript:Zm00001d004872_T001	2193
Zm00001d004880	B99_29_peak_40298	2	Promoter (2-3kb)	transcript:Zm00001d004880_T001	2364
Zm00001d004882	B99_29_peak_40303	2	Promoter (2-3kb)	transcript:Zm00001d004882_T001	-2295
Zm00001d004887	B99_29_peak_40316	2	Promoter (2-3kb)	transcript:Zm00001d004887_T001	-2023
Zm00001d004889	B99_29_peak_40337	2	Promoter (2-3kb)	transcript:Zm00001d004889_T001	2015
Zm00001d004891	B99_29_peak_40344	2	Promoter (2-3kb)	transcript:Zm00001d004891_T001	2927
Zm00001d004894	B99_29_peak_40358	2	Promoter (2-3kb)	transcript:Zm00001d004894_T001	2692
Zm00001d004912	B99_29_peak_40401	2	Promoter (2-3kb)	transcript:Zm00001d004912_T001	-2618
Zm00001d004945	B99_29_peak_40514	2	Promoter (2-3kb)	transcript:Zm00001d004945_T001	2738
Zm00001d004951	B99_29_peak_40533	2	Promoter (2-3kb)	transcript:Zm00001d004951_T001	-2960
Zm00001d004975	B99_29_peak_40625	2	Promoter (2-3kb)	transcript:Zm00001d004975_T003	2144
Zm00001d004979	B99_29_peak_40655	2	Promoter (2-3kb)	transcript:Zm00001d004979_T017	2699
Zm00001d005044	B99_29_peak_40904	2	Promoter (2-3kb)	transcript:Zm00001d005044_T001	-2323
Zm00001d005056	B99_29_peak_40940	2	Promoter (2-3kb)	transcript:Zm00001d005056_T001	2094
Zm00001d005060	B99_29_peak_40964	2	Promoter (2-3kb)	transcript:Zm00001d005060_T001	2922
Zm00001d005097	B99_29_peak_41078	2	Promoter (2-3kb)	transcript:Zm00001d005097_T001	-2475
Zm00001d005163	B99_29_peak_41327	2	Promoter (2-3kb)	transcript:Zm00001d005163_T001	-2513
Zm00001d005168	B99_29_peak_41352	2	Promoter (2-3kb)	transcript:Zm00001d005168_T001	-2195
Zm00001d005173	B99_29_peak_41370	2	Promoter (2-3kb)	transcript:Zm00001d005173_T005	2049
Zm00001d005177	B99_29_peak_41392	2	Promoter (2-3kb)	transcript:Zm00001d005177_T001	-2805
Zm00001d005200	B99_29_peak_41466	2	Promoter (2-3kb)	transcript:Zm00001d005200_T001	-2046
Zm00001d005205	B99_29_peak_41477	2	Promoter (2-3kb)	transcript:Zm00001d005205_T002	2631
Zm00001d005212	B99_29_peak_41506	2	Promoter (2-3kb)	transcript:Zm00001d005212_T001	-2093
Zm00001d005223	B99_29_peak_41521	2	Promoter (2-3kb)	transcript:Zm00001d005223_T001	-2802
Zm00001d005239	B99_29_peak_41608	2	Promoter (2-3kb)	transcript:Zm00001d005239_T001	-2208
Zm00001d005275	B99_29_peak_41723	2	Promoter (2-3kb)	transcript:Zm00001d005275_T001	2069
Zm00001d005279	B99_29_peak_41753	2	Promoter (2-3kb)	transcript:Zm00001d005279_T001	2191
Zm00001d005300	B99_29_peak_41846	2	Promoter (2-3kb)	transcript:Zm00001d005300_T001	-2287
Zm00001d005307	B99_29_peak_41896	2	Promoter (2-3kb)	transcript:Zm00001d005307_T001	-2139
Zm00001d005351	B99_29_peak_41991	2	Promoter (2-3kb)	transcript:Zm00001d005351_T001	-2277
Zm00001d005373	B99_29_peak_42029	2	Promoter (2-3kb)	transcript:Zm00001d005373_T005	2853
Zm00001d005398	B99_29_peak_42091	2	Promoter (2-3kb)	transcript:Zm00001d005398_T001	2584
Zm00001d005416	B99_29_peak_42148	2	Promoter (2-3kb)	transcript:Zm00001d005416_T001	-2744
Zm00001d005437	B99_29_peak_42183	2	Promoter (2-3kb)	transcript:Zm00001d005437_T001	2189
Zm00001d005439	B99_29_peak_42191	2	Promoter (2-3kb)	transcript:Zm00001d005439_T001	2871
Zm00001d005454	B99_29_peak_42236	2	Promoter (2-3kb)	transcript:Zm00001d005454_T001	-2328
Zm00001d005462	B99_29_peak_42250	2	Promoter (2-3kb)	transcript:Zm00001d005462_T002	-2480
Zm00001d005489	B99_29_peak_42295	2	Promoter (2-3kb)	transcript:Zm00001d005489_T001	-2851
Zm00001d005513	B99_29_peak_42349	2	Promoter (2-3kb)	transcript:Zm00001d005513_T001	-2596
Zm00001d005639	B99_29_peak_42663	2	Promoter (2-3kb)	transcript:Zm00001d005639_T001	2194
Zm00001d005645	B99_29_peak_42676	2	Promoter (2-3kb)	transcript:Zm00001d005645_T001	-2374
Zm00001d005696	B99_29_peak_42776	2	Promoter (2-3kb)	transcript:Zm00001d005696_T004	2933
Zm00001d005716	B99_29_peak_42835	2	Promoter (2-3kb)	transcript:Zm00001d005716_T001	2308
Zm00001d005748	B99_29_peak_42909	2	Promoter (2-3kb)	transcript:Zm00001d005748_T001	2743
Zm00001d005775	B99_29_peak_42992	2	Promoter (2-3kb)	transcript:Zm00001d005775_T001	-2345
Zm00001d005778	B99_29_peak_43002	2	Promoter (2-3kb)	transcript:Zm00001d005778_T001	-2891
Zm00001d005788	B99_29_peak_43059	2	Promoter (2-3kb)	transcript:Zm00001d005788_T001	2713
Zm00001d005823	B99_29_peak_43128	2	Promoter (2-3kb)	transcript:Zm00001d005823_T002	2136
Zm00001d005824	B99_29_peak_43130	2	Promoter (2-3kb)	transcript:Zm00001d005824_T001	-2374
Zm00001d005833	B99_29_peak_43160	2	Promoter (2-3kb)	transcript:Zm00001d005833_T001	-2197
Zm00001d005837	B99_29_peak_43164	2	Promoter (2-3kb)	transcript:Zm00001d005837_T001	-2218
Zm00001d005851	B99_29_peak_43193	2	Promoter (2-3kb)	transcript:Zm00001d005851_T002	2872
Zm00001d005874	B99_29_peak_43236	2	Promoter (2-3kb)	transcript:Zm00001d005874_T001	-2779
Zm00001d005894	B99_29_peak_43273	2	Promoter (2-3kb)	transcript:Zm00001d005894_T001	-2645
Zm00001d005915	B99_29_peak_43308	2	Promoter (2-3kb)	transcript:Zm00001d005915_T001	2287
Zm00001d005916	B99_29_peak_43317	2	Promoter (2-3kb)	transcript:Zm00001d005916_T001	-2473
Zm00001d006031	B99_29_peak_43437	2	Promoter (2-3kb)	transcript:Zm00001d006031_T001	-2069
Zm00001d006059	B99_29_peak_43505	2	Promoter (2-3kb)	transcript:Zm00001d006059_T001	-2704
Zm00001d006090	B99_29_peak_43575	2	Promoter (2-3kb)	transcript:Zm00001d006090_T001	-2412
Zm00001d006113	B99_29_peak_43644	2	Promoter (2-3kb)	transcript:Zm00001d006113_T011	2185
Zm00001d006115	B99_29_peak_43665	2	Promoter (2-3kb)	transcript:Zm00001d006115_T002	-2473
Zm00001d006119	B99_29_peak_43674	2	Promoter (2-3kb)	transcript:Zm00001d006119_T001	2418
Zm00001d006199	B99_29_peak_43800	2	Promoter (2-3kb)	transcript:Zm00001d006199_T001	2258
Zm00001d006246	B99_29_peak_43869	2	Promoter (2-3kb)	transcript:Zm00001d006246_T002	2854
Zm00001d006270	B99_29_peak_43903	2	Promoter (2-3kb)	transcript:Zm00001d006270_T005	2469
Zm00001d006294	B99_29_peak_43922	2	Promoter (2-3kb)	transcript:Zm00001d006294_T001	2789
Zm00001d006308	B99_29_peak_43958	2	Promoter (2-3kb)	transcript:Zm00001d006308_T001	2553
Zm00001d006321	B99_29_peak_43982	2	Promoter (2-3kb)	transcript:Zm00001d006321_T001	2836
Zm00001d006410	B99_29_peak_44134	2	Promoter (2-3kb)	transcript:Zm00001d006410_T012	2425
Zm00001d006430	B99_29_peak_44170	2	Promoter (2-3kb)	transcript:Zm00001d006430_T003	2897
Zm00001d006567	B99_29_peak_44365	2	Promoter (2-3kb)	transcript:Zm00001d006567_T005	2664
Zm00001d006586	B99_29_peak_44412	2	Promoter (2-3kb)	transcript:Zm00001d006586_T001	2743
Zm00001d006606	B99_29_peak_44441	2	Promoter (2-3kb)	transcript:Zm00001d006606_T001	-2209
Zm00001d006712	B99_29_peak_44578	2	Promoter (2-3kb)	transcript:Zm00001d006712_T001	2690
Zm00001d006733	B99_29_peak_44613	2	Promoter (2-3kb)	transcript:Zm00001d006733_T001	-2034
Zm00001d006797	B99_29_peak_44717	2	Promoter (2-3kb)	transcript:Zm00001d006797_T005	-2046
Zm00001d006865	B99_29_peak_44835	2	Promoter (2-3kb)	transcript:Zm00001d006865_T001	2495
Zm00001d007019	B99_29_peak_44983	2	Promoter (2-3kb)	transcript:Zm00001d007019_T001	-2728
Zm00001d007043	B99_29_peak_45024	2	Promoter (2-3kb)	transcript:Zm00001d007043_T004	2558
Zm00001d007053	B99_29_peak_45042	2	Promoter (2-3kb)	transcript:Zm00001d007053_T001	2209
Zm00001d007215	B99_29_peak_45340	2	Promoter (2-3kb)	transcript:Zm00001d007215_T003	-2499
Zm00001d007237	B99_29_peak_45379	2	Promoter (2-3kb)	transcript:Zm00001d007237_T001	-2614
Zm00001d007269	B99_29_peak_45472	2	Promoter (2-3kb)	transcript:Zm00001d007269_T001	-2994
Zm00001d007272	B99_29_peak_45485	2	Promoter (2-3kb)	transcript:Zm00001d007272_T001	2377
Zm00001d007311	B99_29_peak_45576	2	Promoter (2-3kb)	transcript:Zm00001d007311_T001	-2218
Zm00001d007334	B99_29_peak_45629	2	Promoter (2-3kb)	transcript:Zm00001d007334_T001	-2257
Zm00001d007348	B99_29_peak_45658	2	Promoter (2-3kb)	transcript:Zm00001d007348_T001	-2764
Zm00001d007350	B99_29_peak_45669	2	Promoter (2-3kb)	transcript:Zm00001d007350_T001	2320
Zm00001d007373	B99_29_peak_45735	2	Promoter (2-3kb)	transcript:Zm00001d007373_T001	-2942
Zm00001d007389	B99_29_peak_45769	2	Promoter (2-3kb)	transcript:Zm00001d007389_T001	2754
Zm00001d007397	B99_29_peak_45799	2	Promoter (2-3kb)	transcript:Zm00001d007397_T004	2747
Zm00001d007430	B99_29_peak_45871	2	Promoter (2-3kb)	transcript:Zm00001d007430_T001	-2649
Zm00001d007534	B99_29_peak_46104	2	Promoter (2-3kb)	transcript:Zm00001d007534_T001	2318
Zm00001d007548	B99_29_peak_46132	2	Promoter (2-3kb)	transcript:Zm00001d007548_T001	2170
Zm00001d007585	B99_29_peak_46188	2	Promoter (2-3kb)	transcript:Zm00001d007585_T013	2818
Zm00001d007605	B99_29_peak_46246	2	Promoter (2-3kb)	transcript:Zm00001d007605_T029	2507
Zm00001d007682	B99_29_peak_46373	2	Promoter (2-3kb)	transcript:Zm00001d007682_T003	2413
Zm00001d007685	B99_29_peak_46376	2	Promoter (2-3kb)	transcript:Zm00001d007685_T001	2161
Zm00001d007805	B99_29_peak_46577	2	Promoter (2-3kb)	transcript:Zm00001d007805_T006	-2987
Zm00001d007851	B99_29_peak_46624	2	Promoter (2-3kb)	transcript:Zm00001d007851_T002	2187
Zm00001d007862	B99_29_peak_46638	2	Promoter (2-3kb)	transcript:Zm00001d007862_T002	2747
Zm00001d007904	B99_29_peak_46719	2	Promoter (2-3kb)	transcript:Zm00001d007904_T001	-2794
Zm00001d007930	B99_29_peak_46791	2	Promoter (2-3kb)	transcript:Zm00001d007930_T002	-2321
Zm00001d007960	B99_29_peak_46855	2	Promoter (2-3kb)	transcript:Zm00001d007960_T003	2533
Zm00001d039234	B99_29_peak_46916	3	Promoter (2-3kb)	transcript:Zm00001d039234_T001	-2055
Zm00001d039246	B99_29_peak_46932	3	Promoter (2-3kb)	transcript:Zm00001d039246_T001	2006
Zm00001d039325	B99_29_peak_47032	3	Promoter (2-3kb)	transcript:Zm00001d039325_T001	-2115
Zm00001d039355	B99_29_peak_47066	3	Promoter (2-3kb)	transcript:Zm00001d039355_T014	2429
Zm00001d039365	B99_29_peak_47077	3	Promoter (2-3kb)	transcript:Zm00001d039365_T001	-2676
Zm00001d039411	B99_29_peak_47147	3	Promoter (2-3kb)	transcript:Zm00001d039411_T002	2401
Zm00001d039412	B99_29_peak_47151	3	Promoter (2-3kb)	transcript:Zm00001d039412_T001	2688
Zm00001d039444	B99_29_peak_47212	3	Promoter (2-3kb)	transcript:Zm00001d039444_T001	-2113
Zm00001d039491	B99_29_peak_47283	3	Promoter (2-3kb)	transcript:Zm00001d039491_T001	2242
Zm00001d039611	B99_29_peak_47489	3	Promoter (2-3kb)	transcript:Zm00001d039611_T009	-2227
Zm00001d039628	B99_29_peak_47515	3	Promoter (2-3kb)	transcript:Zm00001d039628_T001	2034
Zm00001d039658	B99_29_peak_47596	3	Promoter (2-3kb)	transcript:Zm00001d039658_T001	-2572
Zm00001d039695	B99_29_peak_47688	3	Promoter (2-3kb)	transcript:Zm00001d039695_T001	2026
Zm00001d039701	B99_29_peak_47704	3	Promoter (2-3kb)	transcript:Zm00001d039701_T001	2973
Zm00001d039754	B99_29_peak_47792	3	Promoter (2-3kb)	transcript:Zm00001d039754_T001	2559
Zm00001d039772	B99_29_peak_47825	3	Promoter (2-3kb)	transcript:Zm00001d039772_T001	-2454
Zm00001d039795	B99_29_peak_47862	3	Promoter (2-3kb)	transcript:Zm00001d039795_T001	-2543
Zm00001d039797	B99_29_peak_47868	3	Promoter (2-3kb)	transcript:Zm00001d039797_T001	-2311
Zm00001d039799	B99_29_peak_47870	3	Promoter (2-3kb)	transcript:Zm00001d039799_T001	2330
Zm00001d039810	B99_29_peak_47885	3	Promoter (2-3kb)	transcript:Zm00001d039810_T001	2396
Zm00001d039834	B99_29_peak_47932	3	Promoter (2-3kb)	transcript:Zm00001d039834_T001	2997
Zm00001d039839	B99_29_peak_47939	3	Promoter (2-3kb)	transcript:Zm00001d039839_T001	-2890
Zm00001d039867	B99_29_peak_47998	3	Promoter (2-3kb)	transcript:Zm00001d039867_T001	-2705
Zm00001d039908	B99_29_peak_48102	3	Promoter (2-3kb)	transcript:Zm00001d039908_T001	2277
Zm00001d039963	B99_29_peak_48221	3	Promoter (2-3kb)	transcript:Zm00001d039963_T001	-2052
Zm00001d039994	B99_29_peak_48311	3	Promoter (2-3kb)	transcript:Zm00001d039994_T001	2433
Zm00001d040006	B99_29_peak_48343	3	Promoter (2-3kb)	transcript:Zm00001d040006_T001	2177
Zm00001d040008	B99_29_peak_48353	3	Promoter (2-3kb)	transcript:Zm00001d040008_T008	2251
Zm00001d040036	B99_29_peak_48439	3	Promoter (2-3kb)	transcript:Zm00001d040036_T023	-2505
Zm00001d040051	B99_29_peak_48494	3	Promoter (2-3kb)	transcript:Zm00001d040051_T039	2908
Zm00001d040084	B99_29_peak_48612	3	Promoter (2-3kb)	transcript:Zm00001d040084_T001	2066
Zm00001d040113	B99_29_peak_48676	3	Promoter (2-3kb)	transcript:Zm00001d040113_T006	2468
Zm00001d040183	B99_29_peak_48867	3	Promoter (2-3kb)	transcript:Zm00001d040183_T001	2101
Zm00001d040216	B99_29_peak_48933	3	Promoter (2-3kb)	transcript:Zm00001d040216_T002	-2310
Zm00001d040223	B99_29_peak_48954	3	Promoter (2-3kb)	transcript:Zm00001d040223_T001	-2604
[truncated: 13,638 more rows]
